# Supplementary material for: A label-free differential quantitative mass spectrometry method for the characterization and identification of protein changes during citrus fruit development
Source: Proteome Sci. 2010 Dec 16;8:68. doi: 10.1186/1477-5956-8-68 (PMC3017515; doi:10.1186/1477-5956-8-68)
Supplement: Additional file 1 — iCitrus database file in FASTA format. Citrus sequences from UC Riverside HarvEST:citrus (C46 assembly), NCBI/citrus/unigenes and NCBI/citrus/proteins were used to creat iCitrus. Thedatasets were merged and identical sequences were filtered for redundancy (the longest sequences were kept). All sequences were blasted to TAIR, and separately to nr sequences belonging to taxa within Viridiplantae, in order to collect GO-term and descriptive annotations. The sequences are listed according to iCitrus accessions numbers followed with their HarvEST accession, NCBI\citrus\unigene accession or NCBI\Citrus\protein accession, Arabidopsis best homolog, annotation and amino acids sequence. Users can enter lists of citrus sequence ID's, which results in a table of ranked hits from a blast search of the citrus sequences against Arabidopsis or Viridiplantae sequences. ID's from 1 to 62415, representing the collected accessions, can be entered in the iCitrus interface (Figure 1). Each citrus ID received its own section of the result table and each ID (hits) to TAIR proteins is separated into two blocks, defined by the high scoring pair wise (HSP)-to-query coverage cutoff that can be set on the front page. All BLAST hits with e-values than 1E-4 are reported, and no hits below that cutoff occurred for a particular sequence, an empty list is returned. The TAIR ID (AGI number) and NCBI gi number of the Arabidopsis or Viridiplantae protein similar to the citrus sequence are shown next, including links to TAIR and NCBI. Finally, GO annotations are listed when available. The final column "Annotation" contains TAIR-specific annotations that do not use the same terms as the Gene Ontology, but are available for the TAIR proteins. The data can be downloaded to any spreadsheet. [file 1477-5956-8-68-S1.ZIP]

Archive with 1 entries (1 files):
- Supplemental file 1-allcitrus100.renumbered.fasta
