# Supplementary material for: A label-free differential quantitative mass spectrometry method for the characterization and identification of protein changes during citrus fruit development
Source: Proteome Sci. 2010 Dec 16;8:68. doi: 10.1186/1477-5956-8-68 (PMC3017515; doi:10.1186/1477-5956-8-68)
Supplement: Additional file 2 — Table S1. Conversion table into iCitrus. Conversion table of HarvEST:Citrus, NCBI/Citrus/ESTs and NCBI/Citrus/Proteins accessions into iCitrus accessions. A complete list of all iCitrus accessions can be found in columns A (62,415 accessions). Column A consists of accessions from three databases: (1) NCBI/Citrus/Unigenes (accessions are numbered S#####) (2) HarvEST:Citrus ESTs (UC46_#####) (3) NCBI/Citrus/Proteins (#####) and column B consist of the corresponding iCitrus ID's. iCitrus ID's organized in ascending order. A list of accessions, originated from the three databases that were found to be clustered together is shown in columns D-F. Column D consists of accessions that were found to be clustered with other accessions and column E consists of accessions that clustered with accessions in column D. Column F consists of the corresponding iCitrus accessions of the clustered accessions appeared in columns D and E. A list of accessions that are found in the databases (NCBI and HarvEST:Citrus) but are shorter than 50 AA between stop codons, are shown in column H. These sequences were taken out of iCitrus database and cannot be found in the FASTA file (Additional File 1). Fast conversion table between the different sources of sequences can be found in columns L-O. [file 1477-5956-8-68-S2.XLS]

## Sheet: Sheet1
Supplemental Table 1. (a) Fast conversion table between the different sources of sequences can be found in columns A-D. (b) Conversion table of HarvEST:Citrus, NCBI/Citrus/ESTs and NCBI/Citrus/Proteins accessions into iCitrus accessions. A complete list of all iCitrus accessions can be found in columns A (62,415 accessions). Column A consists of accessions from three databases: (1) NCBI/Citrus/Un…
(a)
Insert accession in column L below (instead of the red colored accessions) to find the corresponding iCitruss accessions (Acid).
search term:	ACid	clustered in with ACid	too short
UC46_1741	55733	#N/A	#N/A
UC46_1742	24271	#N/A	#N/A
UC46_1743	23911	#N/A	#N/A
UC46_1744	39526	#N/A	#N/A
UC46_1745	35130	#N/A	#N/A
UC46_1746	30971	#N/A	#N/A
UC46_1747	31395	#N/A	#N/A
UC46_1748	37255	#N/A	#N/A
UC46_1749	#N/A	62054	#N/A
UC46_1750	49102	#N/A	#N/A
UC46_1751	57303	#N/A	#N/A
UC46_1752	28168	#N/A	#N/A
UC46_15293	#N/A	15944	#N/A
UC46_2500	#N/A	4313	#N/A
UC46_15166	#N/A	924	#N/A
UC46_39803	#N/A	6326	#N/A
UC46_12195	#N/A	729	#N/A
UC46_12980	#N/A	13263	#N/A
UC46_36884	#N/A	7273	#N/A
UC46_24115	#N/A	#N/A	UC46_24115
UC46_28124	#N/A	#N/A	UC46_28124
(b)
lookup table for allcitrus100.fasta sequences			clustered in with another				too short (less than 51 AA)
original id:	ACid:		original id:	clustered in with:	corresponding ACid		original id:
S38709555	1		25518260	S22606185	20341		S38693682
S38735690	2		12229615	S22606205	15146		S38689326
S38703261	3		12229614	UC46_1323	57076		S38698947
S38718954	4		114329724	UC46_3482	30497		S38701788
S38739881	5		114329717	S22597370	9285		S38690211
S38703147	6		114329714	S22601041	12283		S38700794
S38708325	7		114329710	S22590253	7031		S38696400
S38740178	8		114329708	122166140	61980		S38698647
S38701113	9		114329703	114329715	62000		S38703666
S38735236	10		114329702	114329716	61999		S38698940
S38738674	11		114329701	S22597370	9285		S38702591
S38735828	12		114329700	114329718	61998		S38698516
S38713059	13		114329698	114329720	61997		S38699374
S38740686	14		114329697	114329721	61996		S38697039
S38692698	15		114329696	114329722	61995		S38698598
S38734849	16		114329695	114329723	61994		S38702107
S38735508	17		114329694	UC46_3482	30497		S38700984
S38731334	18		114329691	S22591145	20001		S38695912
S38708480	19		114329690	UC46_16322	42353		S38696381
S38741475	20		114329673	122166166	61979		S38689509
S38721478	21		114329669	122166170	61978		S38696371
S38694607	22		114329664	122166175	61977		S38692204
S38731215	23		114329663	122166176	61976		S38692096
S38713061	24		114329662	122166177	61975		S38694843
S38730259	25		114329659	S22591321	8736		S38693743
S38707690	26		114329656	122166183	61974		S38703500
S38740336	27		114329655	122166184	61973		S38703007
S38724740	28		114329643	S38722700	4091		S38700898
S38691643	29		114329641	122166198	61972		S38689611
S38745714	30		114329636	122166203	61971		S38703596
S38733641	31		190710539	UC46_10367	45041		S38698697
S38708184	32		6561881	30580380	61984		S38703348
S38740417	33		190360752	S45783088	8825		S38696707
S38719872	34		122166137	114329711	62003		S38690354
S38708205	35		122166130	114329720	61997		S38698784
S38736859	36		189477294	UC46_3972	50323		S38697562
S38732634	37		122166186	114329653	62029		S38700936
S38730409	38		122166152	114329686	62013		S38696739
S38706311	39		122166141	114329707	62005		S38698332
S38699721	40		122166136	114329712	62002		S38700119
S38721803	41		122166132	114329718	61998		S38700106
S38700165	42		187711147	13431605	61986		S38696507
S38702667	43		187711141	13431605	61986		S38690163
S38725376	44		169160465	S43896463	18576		S38703210
S38710922	45		122166191	114329648	62031		S38695852
S38721275	46		122166151	114329687	62012		S38689202
S38735823	47		75217175	UC46_3978	21069		S38699498
S38725060	48		152962684	41017756	61983		S38689469
S38712332	49		166407321	37703728	62274		S38694370
S38736117	50		166407317	37703728	62274		S38700095
S38706553	51		166407315	37703728	62274		S38691812
S38745473	52		166407313	37703728	62274		S38691613
S38709219	53		166407311	37703728	62274		S38692893
S38745606	54		166407309	37703728	62274		S38695778
S38699054	55		166407307	37703728	62274		S38698028
S38721309	56		166407303	37703728	62274		S38689027
S38706201	57		166407301	37703728	62274		S38700678
S38747234	58		166407286	37703728	62274		S38690371
S38711607	59		166407280	37703728	62274		S38688912
S38694111	60		166407278	37703728	62274		S38703260
S38698706	61		166407276	37703728	62274		S38697073
S38713702	62		166407273	37703728	62274		S38703254
S38718729	63		166407271	37703728	62274		S38693092
S38740442	64		166407267	37703728	62274		S38689142
S38733434	65		166407264	37703728	62274		S38698975
S38697783	66		166407262	37703728	62274		S38702287
S38713474	67		166407260	37703728	62274		S38702942
S38695193	68		166407256	37703728	62274		S38699512
S38690005	69		166407254	37703728	62274		S38696388
S38708303	70		166407252	37703728	62274		S38700186
S38719839	71		166407250	37703728	62274		S38700757
S38712054	72		166407248	37703728	62274		S38702249
S38706000	73		166407244	37703728	62274		S38698384
S38702555	74		166407242	37703728	62274		S38698414
S38730023	75		166407240	37703728	62274		S38691008
S38688998	76		166407238	37703728	62274		S38699704
S38732395	77		166407234	37703728	62274		S38689230
S38722616	78		134290691	UC46_16304	40334		S38691500
S38735361	79		160624930	S22592862	10489		S38696650
S38744496	80		122166158	114329680	62017		S38701773
S38733352	81		122166154	114329684	62015		S38698630
S38722799	82		6094476	S22606211	8116		S38698349
S38700547	83		122166159	114329716	61999		S38699691
S38738696	84		158828372	S41488901	11247		S38699204
S38698603	85		122166201	114329638	62038		S38695749
S38706646	86		122166192	114329647	62032		S38696432
S38706118	87		122166185	114329654	62028		S38699594
S38725394	88		122166182	114329657	62027		S38693738
S38722565	89		122166172	114329667	62022		S38700616
S38734518	90		122166161	114329678	62019		S38700881
S38735139	91		122166150	114329688	62011		S38698900
S38741555	92		122166145	114329693	62009		S38700829
S38745779	93		122166134	S22601041	12283		S38704121
S38711740	94		122166133	S22597370	9285		S22546315
S38746698	95		122166127	114329723	61994		S44275101
S38700176	96		118574746	114329715	62000		S44251346
S38708514	97		122166200	114329639	62037		S22571279
S38730274	98		122166193	114329646	62033		S44308864
S38707333	99		122166171	114329668	62021		S34124841
S38746507	100		122166162	114329677	62020		S22583331
S38745391	101		122166160	114329679	62018		S22542238
S38748389	102		122166148	UC46_16322	42353		S22579947
S38740368	103		122166147	S22591145	20001		S26282546
S38700372	104		122166146	114329692	62010		S44232313
S38737978	105		122166143	114329705	62007		S44285636
S38724098	106		122166129	114329721	61996		S44290609
S38707155	107		122166128	114329722	61995		S22597563
S38739713	108		157678958	S38711973	1234		S44267977
S38734757	109		157678956	157678960	62100		S44283745
S38708419	110		157678948	157678960	62100		S44258746
S38708242	111		157678732	157678950	62103		S44244739
S38699920	112		157678730	S38711973	1234		S44314862
S38738223	113		156535612	114329665	62023		S25678421
S38749647	114		156535363	114329647	62032		S22559370
S38703433	115		156535361	114329647	62032		S44240518
S38724140	116		156143095	156143097	62105		S22570937
S38707822	117		156142962	156142964	62106		S44209084
S38718840	118		154819497	154819499	62114		S22559715
S38735521	119		154720971	S39839784	7952		S22594078
S38739468	120		154720969	UC46_13310	36122		S25679693
S38740377	121		154720967	S39839786	19453		S44235569
S38705129	122		75265643	S39649501	12928		S44236324
S38725162	123		151547430	S39545361	14225		S22604072
S38697652	124		20138097	UC46_4290	27267		S22540263
S38692209	125		12585490	UC46_3588	27256		S44217447
S38689791	126		1351408	S22606222	14946		S44214129
S38738060	127		148728328	S44274722	20227		S22543599
S38741211	128		148645271	S38711718	5786		S44315049
S38725136	129		148615629	S38754319	16713		S22577243
S38699303	130		146217449	S38483272	18043		S22574308
S38698538	131		146217447	UC46_3608	41993		S25680257
S38740365	132		77732554	S22606167	19988		S44267221
S38734067	133		76365795	S27551294	19373		S44291409
S38709404	134		76365793	S27551294	19373		S44248084
S38725081	135		67906888	UC46_2510	43631		S22535209
S38748057	136		7380882	13431605	61986		S22602058
S38749597	137		122894108	S36619342	14594		S22539381
S38695913	138		122894106	S36619343	15667		S22568352
S38735438	139		122894100	S36619346	12479		S44243126
S38709038	140		119367492	S44232065	19006		S44244941
S38688906	141		119367488	UC46_5197	56549		S22558908
S38748397	142		119367485	UC46_35503	49027		S26283030
S38694633	143		119367482	544437	61988		S22560321
S38739154	144		119367468	UC46_165	27352		S44235337
S38706217	145		83628266	S38751003	5485		S44268169
S38718794	146		83628264	UC46_202	41764		S22537402
S38713836	147		83628262	S38751005	1938		S24635633
S38744160	148		83628260	S38751006	5068		S44242684
S38725288	149		117649967	S35711091	16130		S22554488
S38693579	150		116804319	S35466022	9380		S22537003
S38700398	151		116282360	116282362	62147		S23750039
S38732644	152		116078099	UC46_3686	53679		S23750296
S38720973	153		115548295	S35152777	9620		S44227087
S38719059	154		115548293	S35152778	10996		S22577745
S38736308	155		113952690	UC46_3482	30497		S34124583
S38710753	156		113952689	114329723	61994		S24636082
S38713112	157		113952688	114329722	61995		S22569573
S38735706	158		113952687	114329721	61996		S22589357
S38745721	159		113952686	114329720	61997		S22577282
S38707161	160		113952684	114329718	61998		S44219736
S38725274	161		113952683	S22597370	9285		S22537311
S38744604	162		113952682	114329716	61999		S22576824
S38715817	163		113952681	114329715	62000		S22553789
S38692466	164		113952680	S22601041	12283		S22575654
S38704964	165		113952679	114329713	62001		S44207446
S38713614	166		113952678	114329712	62002		S26283055
S38712373	167		113952677	114329711	62003		S22571809
S38747430	168		113952676	S22590253	7031		S25679199
S38718657	169		113952675	114329709	62004		S44253506
S38699738	170		113952674	122166140	61980		S22548187
S38703692	171		113952673	114329707	62005		S22598186
S38718933	172		113952672	114329706	62006		S22555102
S38702707	173		113952671	114329705	62007		S44235963
S38731066	174		113952670	114329704	62008		S34124938
S38748421	175		113952669	114329715	62000		S22557188
S38715668	176		113952668	114329716	61999		S44314510
S38694076	177		113952667	S22597370	9285		S24635887
S38715310	178		113952666	114329718	61998		S22596494
S38705300	179		113952664	114329720	61997		S44224528
S38708574	180		113952663	114329721	61996		S26281621
S38705892	181		113952662	114329722	61995		S44306128
S38741333	182		113952661	114329723	61994		S24634855
S38706180	183		113952660	UC46_3482	30497		S22539593
S38738492	184		113952659	114329693	62009		S44235306
S38721970	185		113952658	114329692	62010		S34124458
S38749138	186		113952657	S22591145	20001		S25678807
S38705977	187		113952656	UC46_16322	42353		S26282967
S38711869	188		113952654	114329688	62011		S44215611
S38749720	189		113952653	114329687	62012		S44314740
S38708018	190		113952652	114329686	62013		S44295298
S38734712	191		113952651	114329685	62014		S22572616
S38728070	192		113952650	114329684	62015		S22589731
S38707818	193		113952647	114329681	62016		S22553064
S38720563	194		113952646	114329680	62017		S22604105
S38746871	195		113952645	114329679	62018		S22560485
S38740662	196		113952644	114329678	62019		S22600532
S38700448	197		113952643	114329677	62020		S22576037
S38740107	198		113952639	122166166	61979		S44244809
S38745614	199		113952635	122166170	61978		S44250203
S38745514	200		113952634	114329668	62021		S22542113
S38694126	201		113952633	114329667	62022		S22590704
S38713145	202		113952631	114329665	62023		S44239965
S38740655	203		113952630	122166175	61977		S34124480
S38716960	204		113952629	122166176	61976		S44280776
S38691880	205		113952628	122166177	61975		S23749981
S38699461	206		113952627	114329661	62024		S22544993
S38708554	207		113952626	114329660	62025		S22586160
S38748383	208		113952625	S22591321	8736		S44232374
S38744112	209		113952624	114329658	62026		S44215537
S38708542	210		113952623	114329657	62027		S22568943
S38744344	211		113952622	122166183	61974		S22598926
S38741148	212		113952621	122166184	61973		S22594804
S38712273	213		113952620	114329654	62028		S25679162
S38706640	214		113952619	114329653	62029		S44303483
S38709516	215		113952617	114329651	62030		S44266757
S38738658	216		113952614	114329648	62031		S44218784
S38707857	217		113952613	114329647	62032		S22540547
S38693805	218		113952612	114329646	62033		S44236480
S38741306	219		113952611	114329645	62034		S22559271
S38722200	220		113952610	114329644	62035		S34124392
S38748419	221		113952609	S38722700	4091		S22537766
S38748489	222		113952608	114329642	62036		S44290868
S38747302	223		113952607	122166198	61972		S44234390
S38738689	224		113952605	114329639	62037		S44238844
S38722386	225		113952604	114329638	62038		S22555411
S38689345	226		113952603	114329637	62039		S22543677
S38711785	227		113952602	122166203	61971		S22553311
S38711903	228		11596186	UC46_73	46191		S44238837
S38723784	229		11596182	UC46_419	43908		S24635407
S38699145	230		11596178	UC46_1004	22376		S22583384
S38705123	231		111660950	S34481947	20898		S44235157
S38738753	232		82394889	S22606185	20341		S26282276
S38711004	233		82394887	S30697763	14055		S24635776
S38715587	234		82394885	S30697764	12174		S44259489
S38701251	235		110291012	57012985	61982		S25680289
S38711858	236		110084641	S33890097	11867		S22544213
S38738405	237		90404816	90404835	62163		S24635112
S38718550	238		101443925	101443997	62165		S22542796
S38728465	239		101443896	101443966	62166		S44242504
S38741208	240		101443857	S38703864	864		S44264236
S38706233	241		70609692	S32891011	10261		S44295930
S38735178	242		70609690	S32891012	10680		S44222776
S38750099	243		70609688	S32891013	20236		S44210619
S38720947	244		84619132	84619140	62174		S25680862
S38721649	245		84619125	109391001	62117		S44286908
S38744354	246		84619114	84619123	62178		S44314805
S38694470	247		68300872	S32321254	20187		S22554159
S38712341	248		68300870	S32321255	9597		S22560494
S38698317	249		90991008	S32235134	7269		S25681030
S38698203	250		90991006	90991010	62194		S26282929
S38709220	251		68161220	S22606168	8315		S25679219
S38739654	252		68161218	S22606168	8315		S22537412
S38695599	253		41351796	S22606168	8315		S22559174
S38715864	254		20384648	S22606183	14458		S22538112
S38748407	255		61657858	S22606201	6009		S22558878
S38724982	256		61657856	S22606199	20262		S44307787
S38721394	257		56605386	S22606135	9712		S22581060
S38691974	258		50261783	50261785	62210		S44286811
S38712157	259		7328567	30912740	62061		S22539275
S38690233	260		77417713	77417715	62214		S25680478
S38718339	261		77417711	77417715	62214		S44210570
S38730757	262		77417709	77417715	62214		S44249130
S38703175	263		77417707	77417715	62214		S22589624
S38738380	264		77417703	17974320	62369		S22539872
S38695709	265		77417697	17974320	62369		S25678405
S38707422	266		71025609	S30697763	14055		S44286877
S38727783	267		68138979	S25681185	7163		S25681003
S38742026	268		68138964	S25681186	17975		S25678636
S38733399	269		1220144	UC46_150	45177		S44218519
S38692302	270		602565	1170567	62053		S25680458
S38723505	271		296358	544437	61988		S22542070
S38715910	272		7208821	S22606199	20262		S22576852
S38695222	273		7208795	S22606200	18430		S25678586
S38745942	274		6433836	6433834	62143		S22558975
S38708493	275		3643540	S22606201	6009		S44266472
S38740492	276		2274915	S22606215	6054		S22544384
S38747276	277		61808337	S24301341	15661		S24636310
S38703814	278		46948047	UC46_15725	54419		S24635855
S38712113	279		56605324	S22606136	19547		S24635640
S38723526	280		56368404	S22606138	14520		S22540774
S38730681	281		56237099	S22606141	14037		S22592570
S38731306	282		56000996	S22606142	18208		S25680123
S38719277	283		27461029	75299527	61981		S25679190
S38744095	284		44829125	UC46_23813	48330		S25679444
S38738614	285		51471876	UC46_14944	25305		S44262159
S38708955	286		37887020	37887002	62204		S22577585
S38744497	287		50365500	S38751009	2870		S44303346
S38739954	288		50313418	S30697763	14055		S44222973
S38703592	289		50313414	S22606185	20341		S22541298
S38747108	290		37703724	37703726	62275		S22605988
S38731400	291		49037272	40809761	62299		S24634758
S38749778	292		49037270	S22606151	20826		S22549067
S38740638	293		44887642	9988836	62378		S26282766
S38725249	294		44887640	S22606157	12789		S26281467
S38744168	295		40809767	UC46_7451	40185		S24239062
S38747223	296		40809763	20530862	62255		S44309753
S38703981	297		40809757	S22606185	20341		S22543572
S38748293	298		40809753	62638188	62230		S22540997
S38708036	299		40809751	UC46_7451	40185		S22584387
S38739547	300		40809749	9988836	62378		S22537789
S38710994	301		40809747	51922063	62257		S44220905
S38716916	302		40809739	S30697763	14055		S44254398
S38741450	303		40809737	46407791	62288		S22577161
S38734843	304		40809735	UC46_7451	40185		S44244678
S38724266	305		40809733	9988836	62378		S44230844
S38712839	306		40809731	20530862	62255		S44253002
S38719789	307		40809729	40809761	62299		S44217855
S38747047	308		40809727	40809759	62300		S22582623
S38738396	309		40809725	S22606185	20341		S22561197
S38745585	310		40809723	S30697763	14055		S44212494
S38749103	311		33316389	S22606170	17550		S22543104
S38722038	312		40646744	UC46_6312	48270		S22558976
S38718478	313		21063921	S22606173	8145		S22550478
S38689922	314		20384925	57012985	61982		S44233015
S38711886	315		11066213	S22606174	9523		S25678534
S38740573	316		29838374	UC46_23808	56228		S44267465
S38715394	317		29838372	UC46_23807	38868		S44275328
S38699192	318		29838370	UC46_23806	49299		S22560251
S38725096	319		29423617	UC46_23804	40810		S44227654
S38725346	320		29373135	S22606176	8579		S22554184
S38723772	321		29373125	S22606177	8798		S44265131
S38735249	322		28630977	156143097	62105		S22541479
S38723647	323		28630971	114329651	62030		S22538277
S38721407	324		28403302	S30697763	14055		S44279949
S38690358	325		27414142	S22538786	15390		S44234988
S38740205	326		27261727	101443966	62166		S25679663
S38700788	327		24250751	S22606179	6205		S24635563
S38724211	328		24250746	S22606179	6205		S22575617
S38699312	329		599726	22653808	62123		S44282090
S38705285	330		21435703	41017756	61983		S24240105
S38740503	331		19352095	114329637	62039		S22536979
S38712128	332		19352093	114329637	62039		S44252747
S38739498	333		19352091	114329637	62039		S44245068
S38706476	334		19352089	114329637	62039		S44238070
S38695850	335		19352087	114329637	62039		S44273453
S38710762	336		19352083	114329637	62039		S44297279
S38740088	337		19352081	114329637	62039		S44216059
S38735802	338		19352079	114329637	62039		S22543103
S38748975	339		19352077	114329637	62039		S44217016
S38713748	340		19352075	114329637	62039		S22593551
S38703039	341		19352073	114329637	62039		S44314647
S38716992	342		19352071	114329637	62039		S22542478
S38732432	343		19352069	114329637	62039		S22560510
S38737937	344		19352065	114329637	62039		S34124544
S38704928	345		19352063	114329637	62039		S44224443
S38713330	346		19352057	114329637	62039		S22530615
S38697307	347		19352055	114329637	62039		S44277477
S38747242	348		16797797	UC46_6901	30934		S23018482
S38711729	349		13928589	30912720	62062		S26468967
S38748404	350		19569601	46407791	62288		S44276377
S38747219	351		19352061	19352059	62338		S25678970
S38708590	352		4126403	14916566	61985		S22540798
S38741419	353		6518112	UC46_3588	27256		S22537455
S38722610	354		2588888	3915023	62092		S22560138
S38750027	355		2351060	UC46_23598	57484		S22576865
S38739741	356		18073986	S22606184	18630		S25678435
S38738525	357		18073984	S22606185	20341		S22540877
S38704959	358		17864021	46407795	62286		S25679265
S38703665	359		12830832	158936952	62096		S44266069
S38699364	360		12830830	158936952	62096		S26282425
S38723770	361		16507125	UC46_7100	28376		S24635958
S38731181	362		7650489	S22606190	13276		S23020943
S38697179	363		9757659	S22606185	20341		S22585834
S38733804	364		14210375	UC46_1707	23123		S44282819
S38690842	365		13959731	46407793	62287		S25679629
S38710876	366		13660777	19705584	62358		S25680062
S38694575	367		11344507	S30697763	14055		S22560660
S38692699	368		11322972	S22606193	13217		S22534093
S38740318	369		4126401	S22606194	15392		S25680376
S38741978	370		4126399	UC46_3978	21069		S22539768
S38692817	371		7960271	UC46_8140	31917		S44210671
S38712116	372		5733660	12585492	62078		S34124888
S38725207	373		6959860	S30697763	14055		S24636286
S38720009	374		4126405	UC46_4290	27267		S22569883
S38709413	375		6729085	12585474	62079		S22543518
S38703192	376		6721533	4519264	62399		S24635844
S38692024	377		6721529	S22580623	6327		S22558910
S38710836	378		6721527	UC46_8298	36477		S44221960
S38713627	379		6580973	11131528	61987		S24635172
S38715787	380		5917785	12585491	62080		S22542383
S38708095	381		5106369	UC46_1323	57076		S44243785
S38737699	382		5106367	S22606205	15146		S44314409
S38695848	383		4519415	S22580623	6327		S44276090
S38744104	384		4519262	6721531	62398		S26283075
S38719881	385		4519260	UC46_8298	36477		S22568953
S38696087	386		4102727	75267717	62046		S44240308
S38701672	387		3928760	62900641	62118		S26282493
S38733393	388		3608477	S22606208	15597		S24241247
S38715074	389		3308982	158936952	62096		S22571919
S38743591	390		2854101	S22591597	11661		S44315054
S38710868	391		2582665	S22606211	8116		S23018380
S38691036	392		1276903	3024360	62050		S34124874
S38705551	393		2290683	UC46_9723	21410		S22540705
S38695905	394		2290681	S22606213	9194		S24634750
S38706037	395		2098711	S22606218	20802		S22577218
S38739144	396		2098709	6174914	62048		S44283423
S38723670	397		2098707	7488907	62324		S22569448
S38746532	398		2098705	6174912	62049		S24636096
S38708758	399		1617034	S22606220	16300		S44285840
S38718714	400		1588548	S22606222	14946		S22557810
S38704267	401		683553	1582679	62414		S22542343
S38744166	402		633185	S22606222	14946		S22537594
S38717240	403		624676	1352088	62045		S22531935
S38744688	404		S38739483	UC46_8666	26401		S44219089
S38721501	405		S38692726	S44214715	6866		S24635015
S38718539	406		S38705949	UC46_2630	52809		S44241593
S38692142	407		S38724954	UC46_12281	24469		S22574137
S38746907	408		S38708135	UC46_23707	47147		S44314642
S38702608	409		S38744949	UC46_395	29499		S22538026
S38735852	410		S38705091	UC46_8938	25216		S22537231
S38690114	411		S38716003	UC46_9225	60782		S22541559
S38720880	412		S38715797	UC46_2071	41498		S44276226
S38691660	413		S38704548	UC46_14209	47367		S23020402
S38710765	414		S38744592	UC46_12007	60452		S44307870
S38735633	415		S38699125	UC46_7065	25759		S22545164
S38706011	416		S38744421	UC46_5489	58480		S44229460
S38715813	417		S38708174	UC46_3278	52228		S44232011
S38745495	418		S38744923	UC46_7525	49879		S22539551
S38699233	419		S38702612	UC46_10658	60655		S26282050
S38699196	420		S38708071	6174914	62048		S44233286
S38700091	421		S38704086	UC46_13798	61935		S22602075
S38698514	422		S38705920	UC46_137	31412		S26282863
S38703682	423		S38707786	UC46_5005	41789		S22560606
S38736013	424		S38740598	UC46_9741	35983		S22542863
S38702953	425		S38719847	UC46_11967	54458		S26282942
S38694025	426		S38734781	UC46_4046	52005		S22541984
S38719263	427		S38711826	UC46_2238	41697		S44260343
S38698014	428		S38750515	UC46_11610	50521		S26282987
S38714394	429		S38721638	S38737699	382		S22540432
S38747138	430		S38725395	UC46_1486	37852		S22542317
S38708560	431		S38696847	UC46_6411	22007		S44310745
S38712924	432		S38710812	UC46_8170	60994		S22534136
S38707051	433		S38748913	UC46_2310	49415		S44283939
S38702606	434		S38699078	UC46_19872	31945		S22571896
S38709176	435		S38698085	S44247074	7459		S24635347
S38735097	436		S38713783	UC46_285	44694		S24636216
S38723963	437		S38715637	UC46_5896	26237		S44306318
S38744162	438		S38706588	UC46_419	43908		S22576149
S38709030	439		S38694681	UC46_35132	51416		S22537247
S38693681	440		S38699139	UC46_20903	48853		S44267655
S38745480	441		S38712531	UC46_6510	52070		S44242643
S38739839	442		S38715803	UC46_3630	40578		S26282759
S38732277	443		S38715495	UC46_8664	45834		S22568647
S38709565	444		S38715171	UC46_1953	40923		S22542213
S38699825	445		S38696546	UC46_1602	53309		S22537534
S38746652	446		S38722346	UC46_663	31035		S22536772
S38721750	447		S38740042	UC46_27414	26269		S22550120
S38699127	448		S38718417	UC46_7636	35371		S22560281
S38703704	449		S38693453	UC46_6222	48271		S44310124
S38690969	450		S38741403	UC46_5339	31477		S44242592
S38707522	451		S38721515	UC46_11128	27701		S44229571
S38689569	452		S38699745	S23019621	20220		S44254918
S38738030	453		S38715504	UC46_2558	23424		S22537172
S38698650	454		S38713118	UC46_5700	60069		S44207789
S38724738	455		S38705374	UC46_2367	32851		S22568984
S38708671	456		S38750565	UC46_9205	30419		S22544263
S38720115	457		S38694651	UC46_4236	48029		S22571250
S38692384	458		S38710871	UC46_5408	56654		S22555962
S38692170	459		S38691212	UC46_2071	41498		S44294929
S38695664	460		S38693349	UC46_457	38061		S44308910
S38706984	461		S38696380	S44228711	7166		S44302637
S38696685	462		S38689826	UC46_5736	60386		S44314597
S38722622	463		S38735995	UC46_6826	61598		S22536817
S38710709	464		S38696903	UC46_2633	45939		S26282761
S38698761	465		S38739757	UC46_927	35930		S22540268
S38698730	466		S38751007	S30697763	14055		S44278981
S38722674	467		S38691851	UC46_12271	37864		S22601782
S38721052	468		S38723865	S38746788	3741		S24635341
S38720905	469		S38702701	UC46_7805	26911		UC46_33261
S38742780	470		S38707861	S44305441	12746		UC46_26982
S38748390	471		S38706879	UC46_5787	32672		UC46_26859
S38717153	472		S38693623	UC46_7677	31280		UC46_38770
S38715608	473		S38714032	UC46_4962	45042		UC46_28331
S38703381	474		S38722372	UC46_7726	32128		UC46_36697
S38709127	475		S38699184	UC46_11695	46742		UC46_44883
S38741496	476		S38721951	UC46_3845	56265		UC46_43285
S38719385	477		S38723759	UC46_5162	49215		UC46_34805
S38708701	478		S38733268	UC46_5962	34127		UC46_24361
S38715003	479		S38732766	UC46_5177	35826		UC46_25378
S38717163	480		S38717222	UC46_6518	41051		UC46_13423
S38749143	481		S38703809	UC46_2447	24495		UC46_38348
S38724994	482		S38714390	UC46_15597	38146		UC46_25534
S38712101	483		S38704113	UC46_7017	21791		UC46_30378
S38723874	484		S38718412	UC46_9313	54982		UC46_26508
S38691509	485		S38738666	UC46_5642	32254		UC46_29492
S38731406	486		S38733426	UC46_4080	55918		UC46_25284
S38746783	487		S38698885	UC46_11946	55593		UC46_22064
S38733122	488		S38702140	S22601543	16080		UC46_27964
S38691788	489		S38709780	UC46_14513	36587		UC46_32561
S38711819	490		S38751004	UC46_202	41764		UC46_30015
S38719036	491		S38700161	UC46_16393	51259		UC46_28119
S38744699	492		S38698757	UC46_2254	22773		UC46_25927
S38722942	493		S38723498	UC46_7195	61708		UC46_36607
S38707594	494		S38691957	UC46_13353	33583		UC46_15871
S38708988	495		S38738478	UC46_6340	29571		UC46_44888
S38746218	496		S38715325	UC46_3303	32967		UC46_45078
S38733602	497		S38725545	UC46_7071	34744		UC46_26845
S38706259	498		S38697518	UC46_24684	37583		UC46_28721
S38706508	499		S38691303	UC46_6130	61741		UC46_37278
S38692439	500		S38737926	UC46_2651	55775		UC46_33097
S38729716	501		S38724088	UC46_6667	60617		UC46_36542
S38698519	502		S38722399	UC46_6068	58570		UC46_26568
S38746107	503		S38730622	S34125602	15333		UC46_42042
S38716123	504		S38689342	UC46_12495	35960		UC46_37478
S38712890	505		S38729489	UC46_6012	39450		UC46_26635
S38706955	506		S38734850	UC46_4217	48861		UC46_33072
S38739072	507		S38734785	UC46_12165	23029		UC46_41432
S38690444	508		S38708938	UC46_15412	34482		UC46_26704
S38744098	509		S38734776	UC46_7615	35279		UC46_27132
S38698817	510		S38697636	UC46_4055	49611		UC46_44231
S38708267	511		S38701127	UC46_45110	21182		UC46_43238
S38689291	512		S38689953	UC46_9566	43054		UC46_23694
S38738922	513		S38694719	UC46_6946	57533		UC46_28935
S38700481	514		S38705102	UC46_1747	31395		UC46_27051
S38746634	515		S38699651	S44210835	8937		UC46_41306
S38709046	516		S38727054	UC46_1839	28405		UC46_37568
S38699852	517		S38709076	UC46_4802	54157		UC46_45446
S38748221	518		S38747907	UC46_8266	52465		UC46_32609
S38701999	519		S38712281	UC46_449	33180		UC46_43141
S38721023	520		S38721421	UC46_9028	41359		UC46_35028
S38692048	521		S38710995	UC46_4796	61247		UC46_23737
S38707983	522		S38707506	UC46_7040	54626		UC46_24522
S38712628	523		S38699162	S44263484	17904		UC46_15520
S38732494	524		S38741223	UC46_5109	47137		UC46_24827
S38741125	525		S38689146	S44222495	10860		UC46_43980
S38735971	526		S38711000	UC46_31277	45948		UC46_32997
S38718450	527		S38738820	UC46_206	46633		UC46_24162
S38740439	528		S38721409	UC46_270	60387		UC46_35188
S38719328	529		S38744686	UC46_215	58462		UC46_36663
S38721700	530		S38724835	UC46_12802	29736		UC46_32601
S38747473	531		S38692815	UC46_8125	27018		UC46_35730
S38745708	532		S38718935	UC46_3601	57834		UC46_38748
S38721487	533		S38699736	UC46_15536	28522		UC46_44895
S38704570	534		S38731441	S38744344	211		UC46_24938
S38724983	535		S38690187	UC46_4384	31258		UC46_24920
S38746273	536		S38694777	UC46_1151	32022		UC46_39483
S38712453	537		S38712493	UC46_1644	52721		UC46_28099
S38713404	538		S38704090	UC46_78	44788		UC46_45660
S38715351	539		S38738881	UC46_7562	61961		UC46_19349
S38715882	540		S38700270	UC46_18565	56561		UC46_28040
S38738937	541		S38710884	UC46_12870	28532		UC46_14764
S38747195	542		S38690470	UC46_17437	45108		UC46_26703
S38730980	543		S38709902	UC46_4821	53373		UC46_44821
S38712572	544		S38719023	UC46_11833	42531		UC46_45421
S38689692	545		S38711756	UC46_4371	46993		UC46_25960
S38736808	546		S38708248	UC46_9145	50294		UC46_38715
S38709583	547		S38697420	S22576315	20623		UC46_41748
S38708499	548		S38721525	UC46_4152	30545		UC46_27921
S38743130	549		S38735860	UC46_11704	36271		UC46_44526
S38700816	550		S38690230	S44272097	13049		UC46_24824
S38721091	551		S38725173	UC46_7032	55828		UC46_23687
S38715675	552		S38721761	UC46_4494	40356		UC46_26854
S38723525	553		S38705095	UC46_8371	42075		UC46_20686
S38700575	554		S38705061	UC46_1242	35118		UC46_42321
S38724705	555		S38721814	UC46_1028	47320		UC46_36528
S38694874	556		S38695347	UC46_5426	35715		UC46_44519
S38746291	557		S38713459	UC46_6826	61598		UC46_42378
S38735421	558		S38700150	UC46_22526	24269		UC46_27395
S38723717	559		S38717207	UC46_1342	61481		UC46_24039
S38689976	560		S38735396	UC46_13619	25234		UC46_27458
S38730492	561		S38693336	UC46_6856	50957		UC46_18121
S38735908	562		S38691927	UC46_84	21264		UC46_36048
S38738218	563		S38693128	S38701145	3605		UC46_34983
S38715610	564		S38721323	UC46_3667	41132		UC46_45840
S38721135	565		S38735761	UC46_6442	33141		UC46_26317
S38705209	566		S38737942	UC46_5709	53083		UC46_26375
S38730564	567		S38732671	UC46_2811	28183		UC46_44615
S38730397	568		S38720964	UC46_860	57058		UC46_32874
S38725404	569		S38709009	UC46_16661	34590		UC46_26573
S38721109	570		S38746663	UC46_3833	29600		UC46_26370
S38734877	571		S38722489	UC46_1173	34169		UC46_26668
S38738814	572		S38722385	UC46_1046	42636		UC46_26554
S38731723	573		S38698294	UC46_14514	25940		UC46_42858
S38740667	574		S38709129	UC46_16067	28683		UC46_43640
S38712719	575		S38702201	S38702616	628		UC46_41417
S38736672	576		S38690596	UC46_3336	61783		UC46_26848
S38722477	577		S38725327	UC46_1480	27556		UC46_30459
S38730913	578		S38695768	UC46_6427	55778		UC46_27815
S38740529	579		S38746285	UC46_2652	39610		UC46_23626
S38745541	580		S38712536	S38729041	2841		UC46_39852
S38720014	581		S38723950	S44217459	8829		UC46_38838
S38706738	582		S38741432	UC46_9092	51417		UC46_37744
S38724643	583		S38730498	UC46_428	56649		UC46_26379
S38745559	584		S38735560	UC46_17615	35548		UC46_31463
S38745870	585		S38704204	UC46_4356	42964		UC46_32823
S38739490	586		S38725468	UC46_18824	23993		UC46_24865
S38691828	587		S38690151	UC46_4318	43906		UC46_26222
S38735356	588		S34125052	S38733785	1026		UC46_24946
S38739994	589		S22556313	UC46_36080	45364		UC46_44894
S38692342	590		S22547737	UC46_20738	54605		UC46_45356
S38696693	591		S22595065	UC46_18370	54878		UC46_28038
S38735209	592		S22596428	S38722143	2654		UC46_38194
S38704191	593		S22594293	UC46_6170	57321		UC46_23319
S38701769	594		S44224148	S38701724	1470		UC46_21038
S38709502	595		S22605580	125991818	62052		UC46_26302
S38699019	596		S24635679	UC46_20434	58016		UC46_32466
S38706624	597		S44300060	UC46_123	23243		UC46_19699
S38719007	598		S44248590	UC46_22323	33010		UC46_27074
S38711710	599		S22582926	UC46_1157	29141		UC46_44876
S38697069	600		S22585664	UC46_16060	53075		UC46_46144
S38744894	601		S44222163	UC46_5962	34127		UC46_10861
S38739528	602		S44213117	UC46_6535	43585		UC46_23761
S38692045	603		S22593994	UC46_13703	56980		UC46_44245
S38707369	604		S44256019	UC46_856	58936		UC46_258
S38701705	605		S22542559	UC46_11043	51532		UC46_32602
S38732348	606		S26280486	S38702606	434		UC46_27926
S38707720	607		S22593370	UC46_12044	27591		UC46_39256
S38712454	608		S22583510	UC46_17759	24694		UC46_28302
S38724315	609		S22594166	S22595159	12328		UC46_26361
S38747010	610		S22578981	UC46_12829	24425		UC46_15695
S38731259	611		S22584043	UC46_8354	22312		UC46_25543
S38721768	612		S24240789	UC46_15422	32457		UC46_27161
S38722664	613		S23021382	UC46_14168	50510		UC46_26656
S38746669	614		S44275787	UC46_6588	22482		UC46_28146
S38732016	615		S22597760	UC46_12769	57026		UC46_36268
S38709579	616		S44232618	S38693353	2299		UC46_45033
S38712546	617		S22552235	S38691160	4184		UC46_27129
S38708163	618		S23017389	UC46_12006	36730		UC46_27117
S38704827	619		S22582710	UC46_20322	39777		UC46_36345
S38700267	620		S22574012	UC46_17904	32544		UC46_32928
S38693584	621		S22586681	UC46_18685	27479		UC46_22714
S38724771	622		S22588636	UC46_7017	21791		UC46_36235
S38706910	623		S22539373	UC46_27677	36391		UC46_28765
S38691844	624		S44274605	UC46_9779	31332		UC46_30144
S38721345	625		S22585276	UC46_5734	26325		UC46_45752
S38741837	626		S22568399	UC46_3370	37296		UC46_28002
S38701064	627		S22587245	S22587094	12148		UC46_25015
S38702616	628		S44280530	UC46_2710	54042		UC46_44518
S38705093	629		S44225959	UC46_7074	23203		UC46_30214
S38724125	630		S22568974	UC46_1059	51816		UC46_32460
S38696978	631		S22585789	UC46_579	30707		UC46_27582
S38738617	632		S44296373	S38690955	2499		UC46_24848
S38744218	633		S34125540	UC46_1516	54206		UC46_11252
S38707366	634		S22580117	UC46_23056	57715		UC46_22933
S38715006	635		S22574131	UC46_36344	26747		UC46_31829
S38712350	636		S22573575	UC46_36304	22309		UC46_44521
S38702282	637		S22584312	UC46_9886	57709		UC46_27571
S38739667	638		S22592669	UC46_16879	58174		UC46_35283
S38716807	639		S22545540	UC46_9403	45691		UC46_36137
S38700905	640		S22568408	UC46_36178	39831		UC46_21211
S38689483	641		S22587269	UC46_11027	61951		UC46_33091
S38698926	642		S22558503	UC46_23314	34210		UC46_27803
S38695041	643		S22585114	UC46_9334	55162		UC46_25022
S38724029	644		S44245126	S38709565	444		UC46_38920
S38740007	645		S34125593	S38710860	4083		UC46_25812
S38722922	646		S22606212	UC46_9723	21410		UC46_26969
S38723679	647		S23017596	UC46_9434	44863		UC46_35763
S38744140	648		S22584856	UC46_10118	38765		UC46_27843
S38750015	649		S23020095	UC46_3390	23461		UC46_25855
S38701980	650		S22549037	UC46_37025	41162		UC46_30809
S38722555	651		S24241635	S38721681	3717		UC46_26833
S38732747	652		S22600399	UC46_5882	33442		UC46_28007
S38689182	653		S44209262	UC46_43067	57843		UC46_32412
S38692348	654		S44280184	S38706133	3636		UC46_23632
S38740583	655		S22586907	UC46_75	54670		UC46_173
S38745937	656		S22584832	UC46_3170	52611		UC46_22360
S38740076	657		S22605890	UC46_385	23132		UC46_37929
S38736012	658		S23018540	UC46_9331	48063		UC46_46133
S38708168	659		S44215784	UC46_7677	31280		UC46_31742
S38700700	660		S22591745	UC46_10078	33279		UC46_32111
S38707621	661		S22603380	UC46_10507	30162		UC46_20089
S38710707	662		S44252353	S44213403	9467		UC46_24985
S38693539	663		S22556215	S34125563	12454		UC46_26790
S38738106	664		S22544726	UC46_12530	41969		UC46_20002
S38725195	665		S23020858	UC46_16063	37704		UC46_45692
S38725157	666		S22543787	UC46_27785	34468		UC46_37694
S38703698	667		S34125639	UC46_1859	57907		UC46_29329
S38721177	668		S22580076	S38696613	4433		UC46_26620
S38696934	669		S22604793	UC46_21548	25227		UC46_39569
S38735022	670		S22587180	UC46_11915	57223		UC46_28439
S38693237	671		S44234666	UC46_7508	42584		UC46_44890
S38707641	672		S22589340	UC46_7010	25319		UC46_44903
S38696997	673		S44282877	S38696146	3413		UC46_34366
S38699735	674		S25678171	S38690452	3692		UC46_44494
S38706047	675		S22554687	UC46_19219	56894		UC46_37083
S38724219	676		S23016872	UC46_11820	37398		UC46_26612
S38740052	677		S22546135	UC46_19896	23951		UC46_28440
S38747480	678		S44275257	UC46_1336	43113		UC46_27584
S38738290	679		S22533061	UC46_15037	33109		UC46_38779
S38706885	680		S22571791	UC46_18353	40896		UC46_29603
S38715499	681		S23020683	UC46_7245	31980		UC46_26321
S38689532	682		S22586246	UC46_14172	58270		UC46_28128
S38749832	683		S44251449	UC46_1274	52837		UC46_44577
S38707631	684		S22595077	UC46_16226	53093		UC46_43889
S38702817	685		S22596543	UC46_14423	57214		UC46_33301
S38709130	686		S22589821	UC46_15878	24970		UC46_37564
S38699601	687		S22557853	UC46_16831	42518		UC46_35653
S38735306	688		S22574323	UC46_16458	61956		UC46_27061
S38713562	689		S22535039	UC46_4012	25591		UC46_24930
S38707507	690		S22551055	UC46_37062	26532		UC46_26558
S38700423	691		S24240043	UC46_9388	61640		UC46_41288
S38741506	692		S44244593	UC46_3151	30852		UC46_34251
S38715990	693		S44295579	UC46_1402	31582		UC46_30649
S38707380	694		S23019399	UC46_8378	52216		UC46_44882
S38722629	695		S22574504	UC46_7570	32001		UC46_24281
S38723568	696		S22554189	UC46_8875	44299		UC46_37672
S38690920	697		S24238828	UC46_3274	42361		UC46_38716
S38747240	698		S44286319	UC46_15639	54598		UC46_25849
S38704246	699		S44227677	S38715835	3102		UC46_25926
S38695918	700		S22572551	UC46_19336	52983		UC46_40110
S38710968	701		S44293387	UC46_8114	22503		UC46_19660
S38712888	702		S44298234	UC46_10412	39018		UC46_44802
S38704858	703		S44299580	S38713145	202		UC46_37594
S38692317	704		S22559250	UC46_28322	58184		UC46_33605
S38744771	705		S22604537	UC46_4027	53553		UC46_43597
S38700339	706		S44231262	UC46_3381	38761		UC46_36425
S38706617	707		S22605108	UC46_14892	52921		UC46_20052
S38701506	708		S24238986	UC46_14201	61705		UC46_46149
S38702783	709		S44226108	UC46_11273	55323		UC46_27318
S38739770	710		S22544442	UC46_4873	42877		UC46_37958
S38713229	711		S44291842	UC46_4082	49966		UC46_45219
S38705000	712		S23020132	UC46_21711	50104		UC46_17422
S38713632	713		S22586539	UC46_13970	23981		UC46_35301
S38721746	714		S22599677	UC46_14930	49629		UC46_26566
S38745816	715		S44211768	S38705948	3986		UC46_23607
S38738972	716		S22565162	S38734121	4763		UC46_25422
S38721172	717		S22583822	UC46_6531	39413		UC46_37785
S38722545	718		S22576979	UC46_15650	59706		UC46_23384
S38715982	719		S44228016	UC46_3985	41944		UC46_25274
S38731413	720		S22558550	UC46_36127	21092		UC46_32924
S38744647	721		S22537396	UC46_2982	35597		UC46_41148
S38712871	722		S22599568	UC46_16775	35228		UC46_27865
S38709586	723		S22597400	UC46_13968	46721		UC46_44624
S38735340	724		S44206981	UC46_12847	38742		UC46_44328
S38721453	725		S26280564	S38699700	3915		UC46_42585
S38695765	726		S22595139	114329707	62005		UC46_38792
S38696409	727		S22555482	UC46_19757	37424		UC46_26185
S38689068	728		S37210573	UC46_16146	53734		UC46_37850
S38733226	729		S22595068	UC46_5221	24386		UC46_36480
S38722197	730		S34124602	UC46_23082	49932		UC46_27143
S38712766	731		S22536939	UC46_6752	44427		UC46_37067
S38738039	732		S22550521	UC46_13730	38215		UC46_45859
S38713263	733		S22583381	UC46_9650	29834		UC46_35962
S38709214	734		S22602046	UC46_15594	58292		UC46_28266
S38689904	735		S22537047	UC46_13664	24022		UC46_35773
S38700622	736		S22554460	UC46_18927	60489		UC46_27829
S38740137	737		S22594116	UC46_5740	21385		UC46_44870
S38748471	738		S22594526	S38691882	5505		UC46_35346
S38721837	739		S22600850	UC46_7450	37600		UC46_31949
S38723656	740		S22549498	UC46_10456	52364		UC46_25139
S38750867	741		S22592432	UC46_4452	31070		UC46_38908
S38711007	742		S22571682	UC46_16241	47483		UC46_45928
S38699324	743		S22601251	UC46_13902	58064		UC46_25752
S38720033	744		S44277094	UC46_11057	57109		UC46_33174
S38726229	745		S34125107	UC46_12690	24494		UC46_44571
S38706700	746		S44307407	S38703361	5654		UC46_27966
S38739858	747		S44310131	UC46_2461	43844		UC46_32656
S38705711	748		S44300874	S44213618	8437		UC46_25359
S38712470	749		S22552320	S38726623	1574		UC46_37651
S38697771	750		S22543087	UC46_27459	27493		UC46_35926
S38708594	751		S22537610	UC46_16347	44766		UC46_35744
S38730815	752		S22555914	UC46_15379	47080		UC46_26996
S38719928	753		S22599547	UC46_16953	44367		UC46_26630
S38703931	754		S23021091	UC46_3964	28549		UC46_26968
S38689648	755		S44298528	UC46_12812	50595		UC46_20838
S38722397	756		S22596020	UC46_11799	51175		UC46_22212
S38706534	757		S22603142	UC46_10322	26009		UC46_37676
S38716950	758		S22549271	UC46_1790	33535		UC46_30385
S38747154	759		S44291874	UC46_11888	39844		UC46_38924
S38709246	760		S44251403	UC46_1925	61904		UC46_28171
S38720883	761		S44239568	S38710774	3831		UC46_44940
S38722325	762		S22597172	UC46_13235	60225		UC46_45657
S38715290	763		S22580625	UC46_5776	61264		UC46_44987
S38746496	764		S22598202	UC46_15816	54185		UC46_29573
S38700454	765		S22584249	UC46_18791	55413		UC46_24868
S38722466	766		S25679350	UC46_34027	43987		UC46_24250
S38690308	767		S44291586	S38732583	4016		UC46_42334
S38723452	768		S22576452	UC46_16413	31570		UC46_22395
S38739544	769		S22537666	S38692098	5776		UC46_27027
S38725051	770		S22586454	UC46_19422	59462		UC46_28123
S38746742	771		S22600576	UC46_20014	24033		UC46_21306
S38721894	772		S22553931	UC46_20060	49141		UC46_34857
S38719860	773		S22543424	UC46_8880	41554		UC46_34886
S38690306	774		S22603998	UC46_14156	39284		UC46_36305
S38690367	775		S22545701	UC46_7791	21286		UC46_45693
S38710415	776		S24241922	UC46_17852	22003		UC46_23819
S38715405	777		S44309580	S38748134	5768		UC46_26561
S38750083	778		S44222241	UC46_634	41493		UC46_38711
S38705360	779		S22568626	UC46_6586	29321		UC46_19822
S38700453	780		S44227832	UC46_43059	49398		UC46_44438
S38738339	781		S22589929	UC46_11926	38387		UC46_21700
S38704682	782		S22582444	UC46_20068	60588		UC46_32608
S38705931	783		S22585659	UC46_3911	60482		UC46_35002
S38749646	784		S22540310	UC46_13026	44465		UC46_41261
S38740714	785		S22573122	UC46_18179	52810		UC46_39702
S38721663	786		S22545045	UC46_18047	42538		UC46_44276
S38693264	787		S22593937	UC46_3941	33838		UC46_33167
S38698985	788		S34125360	UC46_3655	45695		UC46_23656
S38740634	789		S22597364	UC46_18885	60605		UC46_30373
S38746208	790		S22579232	UC46_21268	60412		UC46_41919
S38715404	791		S24242789	UC46_15786	51201		UC46_28077
S38691860	792		S22597118	UC46_15547	39667		UC46_24150
S38738640	793		S22600610	UC46_9257	54824		UC46_30242
S38748413	794		S23017115	UC46_1111	32041		UC46_35979
S38692566	795		S22593494	UC46_13441	26609		UC46_43507
S38721250	796		S44290463	UC46_44701	59566		UC46_35829
S38737165	797		S44276800	UC46_3222	60908		UC46_45713
S38728318	798		S22579361	UC46_21625	32810		UC46_44867
S38744673	799		S44216102	UC46_12099	26052		UC46_20341
S38748418	800		S22587429	UC46_7804	52596		UC46_36185
S38721244	801		S22557880	UC46_9809	61429		UC46_44477
S38693622	802		S22595000	UC46_11956	30420		UC46_27852
S38705133	803		S22604516	UC46_22099	21026		UC46_36847
S38728217	804		S22549113	UC46_37036	58652		UC46_36170
S38741295	805		S22586602	UC46_17041	24666		UC46_26572
S38741374	806		S22594678	UC46_9246	58026		UC46_25587
S38724012	807		S22557042	UC46_19354	26550		UC46_15893
S38694768	808		S22595625	UC46_18016	36190		UC46_36635
S38696786	809		S22579898	UC46_23489	23774		UC46_43537
S38744589	810		S22597780	UC46_14512	53949		UC46_25403
S38716118	811		S22581646	UC46_17103	35117		UC46_37860
S38749908	812		S22588952	S23020085	18811		UC46_28772
S38698388	813		S44253602	S38703035	2776		UC46_41385
S38748038	814		S22591393	UC46_14036	47616		UC46_36916
S38732462	815		S22581195	UC46_13730	38215		UC46_42688
S38706826	816		S22546761	UC46_36757	34786		UC46_41206
S38712852	817		S34125432	S38715615	3698		UC46_20576
S38692329	818		S22551073	UC46_10374	39124		UC46_44612
S38741565	819		S22586083	UC46_15593	46349		UC46_36148
S38709147	820		S44236352	UC46_6971	58342		UC46_32427
S38708489	821		S34125356	UC46_13839	47980		UC46_35896
S38733759	822		S22595961	114329720	61997		UC46_43220
S38745587	823		S44300751	UC46_9233	56721		UC46_30364
S38718748	824		S22538300	S38711895	1447		UC46_23661
S38710566	825		S22545460	UC46_14935	32123		UC46_37816
S38712001	826		S22606204	UC46_1323	57076		UC46_43603
S38749159	827		S22593365	UC46_45278	47063		UC46_19846
S38699009	828		S44215505	UC46_23228	59108		UC46_19194
S38735926	829		S22590463	UC46_7104	48053		UC46_24731
S38735575	830		S44238967	S38744385	5359		UC46_43664
S38694174	831		S22564364	UC46_2577	54774		UC46_24471
S38730942	832		S22546317	UC46_11321	36029		UC46_26847
S38738372	833		S22586333	S22590523	10378		UC46_33053
S38738048	834		S44217752	UC46_11600	46127		UC46_30215
S38741179	835		S22548851	UC46_13472	27749		UC46_44626
S38703321	836		S22584137	UC46_12599	33004		UC46_38843
S38699128	837		S22532391	UC46_44565	31007		UC46_32837
S38730530	838		S22599835	UC46_6301	53796		UC46_27011
S38696325	839		S22570507	UC46_13317	32675		UC46_13756
S38719072	840		S22571382	UC46_16041	55700		UC46_26483
S38712844	841		S44276755	S38691892	1399		UC46_24609
S38732823	842		S26279388	UC46_6415	38717		UC46_43275
S38713534	843		S44280946	UC46_3276	30046		UC46_45758
S38723648	844		S22557296	UC46_22706	35412		UC46_20529
S38738167	845		S22594208	UC46_1456	44071		UC46_42242
S38724308	846		S22533505	S38693929	4742		UC46_19304
S38719282	847		S22583561	UC46_459	61218		UC46_40369
S38745700	848		S22558234	UC46_13104	60921		UC46_43485
S38706890	849		S22576029	UC46_20634	23745		UC46_26835
S38690655	850		S34125162	S38702914	2410		UC46_24777
S38732731	851		S22572231	UC46_9266	27656		UC46_42279
S38715269	852		S22601934	UC46_39716	52818		UC46_20519
S38735811	853		S22589212	UC46_513	45705		UC46_32963
S38721734	854		S44301996	S38727682	2248		UC46_37328
S38712706	855		S22602021	UC46_16403	29875		UC46_26955
S38740059	856		S22582970	S38695163	5695		UC46_42327
S38703664	857		S44210421	S38732547	5276		UC46_30003
S38703573	858		S44229774	S34125212	5894		UC46_41248
S38707940	859		S22597584	UC46_6631	47740		UC46_44862
S38706778	860		S22567816	UC46_16302	34165		UC46_36146
S38710542	861		S44274645	UC46_15325	37303		UC46_23304
S38712533	862		S44227603	UC46_21767	41226		UC46_28125
S38736634	863		S22582527	UC46_14902	22597		UC46_24441
S38703864	864		S22545228	S38702604	917		UC46_37675
S38710067	865		S23019252	UC46_17952	23458		UC46_28142
S38702145	866		S23018513	S38717178	3389		UC46_28285
S38703324	867		S44225775	UC46_1861	59917		UC46_42897
S38723951	868		S22597664	UC46_13053	37046		UC46_26973
S38707315	869		S22596459	UC46_12026	51734		UC46_44233
S38712703	870		S22584963	UC46_5322	55503		UC46_28282
S38721878	871		S44277392	S38693199	4832		UC46_45885
S38712465	872		S22569895	UC46_8764	58816		UC46_38674
S38715316	873		S44310972	UC46_1634	25435		UC46_22478
S38718537	874		S44301286	S38695880	2789		UC46_44262
S38709232	875		S44231903	UC46_6436	30562		UC46_42628
S38715840	876		S22581126	UC46_9414	33210		UC46_44616
S38745584	877		S22579649	UC46_13610	48393		UC46_30365
S38706280	878		S44252226	UC46_45592	51464		UC46_43421
S38703187	879		S34124561	UC46_7968	57750		UC46_36269
S38735125	880		S34125297	UC46_2499	38092		UC46_44553
S38703693	881		S44275598	UC46_435	54529		UC46_40109
S38713093	882		S22546791	UC46_36762	61921		UC46_33078
S38713065	883		S22549853	UC46_36898	59623		UC46_27009
S38712227	884		S44251275	S44229298	18104		UC46_45982
S38711839	885		S22593814	UC46_11408	57279		UC46_36038
S38746672	886		S22577482	UC46_13029	38224		UC46_37216
S38735459	887		S22593543	S38708166	3539		UC46_37496
S38707279	888		S44282169	UC46_1194	36715		UC46_27438
S38715756	889		S22592379	UC46_3391	34517		UC46_35069
S38717188	890		S22574580	UC46_11268	46053		UC46_44589
S38699270	891		S23021577	UC46_18510	46175		UC46_24283
S38700597	892		S44240045	S38712676	4228		UC46_28366
S38704277	893		S23018972	UC46_6639	53790		UC46_27709
S38723830	894		S22597803	S22599746	20207		UC46_36551
S38736009	895		S22554583	UC46_36532	23157		UC46_35839
S38719396	896		S23017478	UC46_7116	26243		UC46_35996
S38703777	897		S26280577	S38689141	2077		UC46_15749
S38732120	898		S23017026	UC46_17077	33195		UC46_45265
S38705821	899		S22590726	UC46_9212	32395		UC46_44865
S38698054	900		S22575913	UC46_21053	47995		UC46_37637
S38723488	901		S36619347	UC46_3302	58991		UC46_30807
S38712204	902		S23017618	UC46_42773	46357		UC46_27795
S38712164	903		S22606188	UC46_7100	28376		UC46_24237
S38721656	904		S22587961	UC46_4387	28666		UC46_17450
S38730483	905		S22537346	UC46_9560	54744		UC46_32445
S38700760	906		S44263083	S38730732	2904		UC46_34852
S38736711	907		S22590574	UC46_15680	38751		UC46_30619
S38719995	908		S22589536	S38712102	3010		UC46_44861
S38740684	909		UC46_26131	S24635677	8788		UC46_37659
S38706055	910		UC46_30078	S38721962	2692		UC46_27595
S38749622	911		UC46_5016	UC46_5018	29640		UC46_44265
S38709561	912		UC46_39941	S23019317	16493		UC46_45576
S38718875	913		UC46_11939	S22573065	15699		UC46_36354
S38725035	914		UC46_39788	S23020468	13379		UC46_23531
S38750013	915		UC46_12722	S38722533	2894		UC46_28726
S38724011	916		UC46_44133	S26280921	18615		UC46_32915
S38702604	917		UC46_26157	S24635930	9586		UC46_45829
S38699354	918		UC46_23824	S38688886	3525		UC46_24817
S38721829	919		UC46_16512	S38723385	1380		UC46_24583
S38721341	920		UC46_6439	UC46_6438	54506		UC46_27819
S38745493	921		UC46_25042	S38699019	596		UC46_23652
S38739766	922		UC46_15155	S38699721	40		UC46_27818
S38721531	923		UC46_20449	S22592210	20025		UC46_24457
S38732305	924		UC46_2975	S38703361	5654		UC46_38667
S38739835	925		UC46_35703	UC46_34989	60044		UC46_45857
S38724186	926		UC46_2524	S38721232	1503		UC46_29790
S38704542	927		UC46_3408	S22588028	13302		UC46_36359
S38731322	928		UC46_14893	UC46_14892	52921		UC46_25405
S38694097	929		UC46_18130	S44227614	19314		UC46_24284
S38706158	930		UC46_19651	S22547810	16983		UC46_37914
S38732560	931		UC46_36171	S22568325	16029		UC46_36253
S38700367	932		UC46_44219	S26282245	9512		UC46_37614
S38738228	933		UC46_44078	S26280108	10278		UC46_32952
S38721842	934		UC46_38933	S22604755	9166		UC46_36327
S38739959	935		UC46_27203	S22539114	15922		UC46_36055
S38724154	936		UC46_31441	S38733429	1479		UC46_26844
S38703344	937		UC46_27415	S22539921	9987		UC46_35509
S38739802	938		UC46_35849	S38715615	3698		UC46_41970
S38723894	939		UC46_15242	S38718774	4386		UC46_27032
S38712877	940		UC46_16312	S38744557	3314		UC46_28428
S38738162	941		UC46_11813	S22586380	11096		UC46_27033
S38711803	942		UC46_11346	S22574424	15999		UC46_27429
S38735185	943		UC46_21554	S23017119	7210		UC46_37728
S38710220	944		UC46_7671	S22590978	12528		UC46_35663
S38705557	945		UC46_14993	S22543788	14199		UC46_39102
S38730912	946		UC46_43060	S22532043	9522		UC46_27523
S38715349	947		UC46_10830	S38733327	3871		UC46_37703
S38746170	948		UC46_35954	S22557388	8328		UC46_42303
S38738879	949		UC46_44644	S38733540	3289		UC46_23120
S38737309	950		UC46_44044	S26279561	11127		UC46_29804
S38708630	951		UC46_12468	S22605063	20698		UC46_28365
S38694950	952		UC46_7332	S22536907	15239		UC46_27098
S38724815	953		UC46_22126	S22572123	8026		UC46_22889
S38739941	954		UC46_5549	S25679317	20572		UC46_32845
S38720984	955		UC46_4264	S44236036	11573		UC46_28114
S38748941	956		UC46_39855	S23020920	6208		UC46_37577
S38721312	957		UC46_9845	S38735356	588		UC46_36996
S38693641	958		UC46_23123	S23019163	7252		UC46_43683
S38744641	959		UC46_19551	S22543283	18470		UC46_24534
S38740252	960		UC46_13833	S22596052	12450		UC46_44291
S38722508	961		UC46_480	S22546595	10559		UC46_30853
S38737286	962		UC46_2875	S44296057	9202		UC46_32852
S38734564	963		UC46_13630	S35174992	7415		UC46_27920
S38689321	964		UC46_25052	S38699080	1886		UC46_28872
S38719919	965		UC46_15840	S22576838	20932		UC46_44864
S38698722	966		UC46_36747	UC46_36711	36386		UC46_26316
S38709260	967		UC46_6465	S38730582	2242		UC46_27569
S38690353	968		UC46_10589	S22570874	19556		UC46_36799
S38742508	969		UC46_34028	S44209184	11121		UC46_37687
S38744132	970		UC46_36693	S22544512	20661		UC46_44239
S38746839	971		UC46_41816	UC46_9525	45297		UC46_30465
S38735805	972		UC46_12952	S44248648	6066		UC46_37212
S38692615	973		UC46_27210	S22538974	14349		UC46_26030
S38719097	974		UC46_10547	S22580648	20732		UC46_11064
S38740331	975		UC46_20053	S24238921	15106		UC46_45085
S38741497	976		UC46_34721	S38749096	3130		UC46_20536
S38732605	977		UC46_4871	UC46_4872	61621		UC46_26883
S38741448	978		UC46_23663	S22560436	20721		UC46_36163
S38723814	979		UC46_31139	S38730927	4761		UC46_28338
S38744391	980		UC46_12385	S38723470	1626		UC46_27066
S38709497	981		UC46_28288	S22558981	15216		UC46_35527
S38725456	982		UC46_16754	S22576279	15555		UC46_35989
S38740327	983		UC46_37296	S22579782	15793		UC46_36237
S38721062	984		UC46_24766	S38697674	3127		UC46_42675
S38698555	985		UC46_24693	UC46_8016	48899		UC46_37329
S38747896	986		UC46_9319	S22589956	10171		UC46_32973
S38722441	987		UC46_23423	S24635163	12211		UC46_22624
S38709255	988		UC46_22199	S22583451	18059		UC46_25884
S38720049	989		UC46_4058	S38707732	2144		UC46_33270
S38724773	990		UC46_17108	S22602358	11955		UC46_45659
S38719107	991		UC46_9577	S38732884	2133		UC46_26978
S38692134	992		UC46_393	S22557323	8067		UC46_39996
S38711850	993		UC46_20765	S22581077	6816		UC46_41356
S38713105	994		UC46_40033	S23019792	13446		UC46_45589
S38748831	995		UC46_18780	UC46_40268	33639		UC46_26504
S38723643	996		UC46_20594	S22589866	14099		UC46_26501
S38699148	997		UC46_23885	S38692609	4958		UC46_22618
S38744428	998		UC46_12096	S22545388	17871		UC46_27130
S38712725	999		UC46_26080	S24635609	9019		UC46_45557
S38748410	1000		UC46_13465	S23020385	10514		UC46_42948
S38741324	1001		UC46_32367	S38748461	3559		UC46_45611
S38692830	1002		UC46_39009	S22600168	16898		UC46_37611
S38715800	1003		UC46_11399	S38740617	5828		UC46_44263
S38734903	1004		UC46_3236	S38744366	3329		UC46_19999
S38706604	1005		UC46_16747	S22582292	19778		UC46_44215
S38721327	1006		UC46_29668	S38718414	1429		UC46_31650
S38739791	1007		UC46_24447	S38694633	143		UC46_8532
S38689096	1008		UC46_16869	S22540476	18894		UC46_22168
S38712707	1009		UC46_11623	S44245965	18810		UC46_32922
S38722201	1010		UC46_21995	S24635502	9094		UC46_28148
S38712488	1011		UC46_21110	S22601269	17359		UC46_23085
S38724996	1012		UC46_22451	S22574274	7455		UC46_34044
S38707573	1013		UC46_18666	S38735765	2256		UC46_44885
S38738962	1014		UC46_44193	S26282006	5912		UC46_43443
S38707998	1015		UC46_25873	S24635223	18316		UC46_26586
S38740514	1016		UC46_1312	S38710860	4083		UC46_45747
S38706435	1017		UC46_14100	S22586893	15143		UC46_24230
S38724089	1018		UC46_25685	S24635132	10785		UC46_23659
S38719230	1019		UC46_45281	S44297442	14195		UC46_20038
S38719802	1020		UC46_24727	S38697471	2818		UC46_18352
S38706164	1021		UC46_25182	S24634536	16214		UC46_38865
S38750504	1022		UC46_21658	S34125384	12463		UC46_44538
S38721735	1023		UC46_17498	S38702072	3841		UC46_40292
S38747402	1024		UC46_40389	S24241251	9241		UC46_26834
S38695423	1025		UC46_11775	S44245879	12927		UC46_27610
S38733785	1026		UC46_36583	S22583052	20161		UC46_20630
S38750049	1027		UC46_31010	S38730041	4367		UC46_33286
S38708083	1028		UC46_11021	S22596900	15283		UC46_33211
S38740637	1029		UC46_13710	S38740733	1946		UC46_26851
S38696494	1030		UC46_9479	S38716952	4684		UC46_25320
S38709208	1031		UC46_17262	S22599566	11865		UC46_41449
S38740480	1032		UC46_33413	S34125086	19215		UC46_24567
S38742889	1033		UC46_7456	S38721074	5536		UC46_28824
S38725435	1034		UC46_11898	S22598188	12590		UC46_26367
S38709024	1035		UC46_4851	S38704649	4311		UC46_33395
S38738367	1036		UC46_40278	S24240281	18554		UC46_19232
S38729787	1037		UC46_36705	S22544616	14234		UC46_44736
S38740428	1038		UC46_14641	S38733464	4812		UC46_28043
S38725357	1039		UC46_33015	S38749778	292		UC46_36009
S38735554	1040		UC46_13402	S22588309	17611		UC46_35486
S38707230	1041		UC46_29836	UC46_31902	32494		UC46_39885
S38709381	1042		UC46_26349	S24636159	19994		UC46_33193
S38708600	1043		UC46_37148	S22588487	17502		UC46_28333
S38708565	1044		UC46_8608	S22538918	14548		UC46_26516
S38720044	1045		UC46_39993	S23021588	20748		UC46_37400
S38707493	1046		UC46_16762	S23019331	14203		UC46_26422
S38730614	1047		UC46_1536	S38706011	416		UC46_37809
S38708596	1048		UC46_20438	S22596667	18583		UC46_26610
S38740248	1049		UC46_35999	S22555712	9494		UC46_40955
S38746076	1050		UC46_36604	S22583353	9964		UC46_36067
S38708768	1051		UC46_27201	S22539159	13372		UC46_29606
S38721294	1052		UC46_9812	S38744647	721		UC46_22284
S38707055	1053		UC46_38571	UC46_12928	35402		UC46_43668
S38706186	1054		UC46_39889	UC46_3343	26449		UC46_28184
S38698793	1055		UC46_26109	S24635648	7768		UC46_26477
S38735889	1056		UC46_7578	S38692435	1705		UC46_23280
S38689426	1057		UC46_11659	S38738714	3134		UC46_27980
S38745460	1058		UC46_36680	S22585996	8491		UC46_20305
S38731375	1059		UC46_36377	S22551372	18195		UC46_37603
S38692761	1060		UC46_39899	S23020996	13277		UC46_40165
S38725352	1061		UC46_37202	S22587350	11422		UC46_45020
S38717022	1062		UC46_8966	S22592929	10187		UC46_37967
S38713139	1063		UC46_12484	S22579347	10541		UC46_37708
S38747337	1064		UC46_10324	UC46_36125	40270		UC46_37330
S38713957	1065		UC46_37922	S22581933	16082		UC46_27847
S38692476	1066		UC46_30548	UC46_7969	21300		UC46_41589
S38737714	1067		UC46_37182	S22587234	19060		UC46_32315
S38711662	1068		UC46_27605	S22540813	19109		UC46_26826
S38708757	1069		UC46_38766	S22604092	14728		UC46_32364
S38719754	1070		UC46_1215	S22541382	14477		UC46_26359
S38706141	1071		UC46_22114	S22602859	14759		UC46_28108
S38704777	1072		UC46_11122	UC46_11124	22508		UC46_39021
S38745528	1073		UC46_17172	S38690700	1943		UC46_17870
S38706601	1074		UC46_27729	S22540659	7302		UC46_30199
S38701061	1075		UC46_37533	S22576635	20827		UC46_34898
S38725005	1076		UC46_10505	S38708402	2712		UC46_23649
S38688997	1077		UC46_18681	S38740607	2172		UC46_25150
S38710848	1078		UC46_2519	S38706808	5487		UC46_36134
S38733600	1079		UC46_26537	S38700754	2908		UC46_42256
S38689185	1080		UC46_27413	S22539983	15614		UC46_43312
S38730999	1081		UC46_36673	S22585856	7963		UC46_38993
S38689247	1082		UC46_33067	S38703874	5138		UC46_27283
S38721844	1083		UC46_22718	S22534270	6961		UC46_41114
S38740537	1084		UC46_27257	S22537837	16940		UC46_24614
S38716828	1085		UC46_22340	S22594805	13432		UC46_41059
S38701908	1086		UC46_40044	S23021838	8861		UC46_39472
S38735732	1087		UC46_39321	S23017754	17732		UC46_24340
S38709004	1088		UC46_18714	S22580109	11917		UC46_33266
S38695740	1089		UC46_12129	S38713275	5152		UC46_37772
S38712921	1090		UC46_18933	S38718474	4179		UC46_44892
S38746526	1091		UC46_32330	UC46_1447	48146		UC46_46156
S38725091	1092		UC46_19619	S22577966	15906		UC46_41560
S38709552	1093		UC46_16197	S38722496	4011		UC46_34439
S38718596	1094		UC46_40219	S24242014	20833		UC46_37849
S38699473	1095		UC46_9194	S23021452	13494		UC46_37160
S38740576	1096		UC46_24680	S38697050	3603		UC46_35994
S38707607	1097		UC46_37029	S44249286	19918		UC46_16589
S38722707	1098		UC46_5544	UC46_5545	47106		UC46_44868
S38691117	1099		UC46_27291	S22537485	18771		UC46_36343
S38740134	1100		UC46_13445	S22593374	14302		UC46_26485
S38724780	1101		UC46_38419	S22602525	15627		UC46_24540
S38699144	1102		UC46_44452	S22536135	11188		UC46_25185
S38693360	1103		UC46_37163	UC46_37164	58126		UC46_27607
S38703672	1104		UC46_40368	S24241069	9177		UC46_42571
S38722268	1105		UC46_27623	S22541044	11350		UC46_37421
S38694382	1106		UC46_25029	S38698984	1502		UC46_38456
S38708715	1107		UC46_9916	S44260003	14081		UC46_28225
S38741257	1108		UC46_39981	S23019466	6252		UC46_28103
S38734707	1109		UC46_15498	S38723835	4979		UC46_26631
S38739658	1110		UC46_38585	S22598706	10966		UC46_43935
S38715550	1111		UC46_38084	S22579005	13548		UC46_45673
S38721715	1112		UC46_15342	S38719007	598		UC46_5693
S38739682	1113		UC46_10727	UC46_10726	43657		UC46_36054
S38746121	1114		UC46_38526	S22598481	11310		UC46_30958
S38725200	1115		UC46_14239	S38709603	4625		UC46_42040
S38721516	1116		UC46_8746	S22574303	18474		UC46_29988
S38698122	1117		UC46_9524	S22594541	7040		UC46_27360
S38744203	1118		UC46_8526	S38722556	3473		UC46_33674
S38729976	1119		UC46_16382	S22575890	20840		UC46_20165
S38739633	1120		UC46_26103	S24635634	10363		UC46_43494
S38704672	1121		UC46_16097	S22585629	13702		UC46_44980
S38708515	1122		UC46_25698	S24635044	19410		UC46_22910
S38704891	1123		UC46_23465	S22588860	16181		UC46_24396
S38718465	1124		UC46_28291	S22558756	11377		UC46_37814
S38707801	1125		UC46_39770	S23018494	13781		UC46_35492
S38723896	1126		UC46_14433	S38725187	1715		UC46_37641
S38696390	1127		UC46_35953	S22557377	12852		UC46_30825
S38697639	1128		UC46_44163	S26281493	19645		UC46_42123
S38732679	1129		UC46_22632	S22584971	20304		UC46_28388
S38719255	1130		UC46_1235	S38733785	1026		UC46_31297
S38691781	1131		UC46_26250	S24636233	6684		UC46_38816
S38715657	1132		UC46_17594	S38691160	4184		UC46_44283
S38713532	1133		UC46_12141	S22583546	13153		UC46_21899
S38733595	1134		UC46_26177	S24635734	13219		UC46_24453
S38718705	1135		UC46_14544	S38739490	586		UC46_38703
S38718207	1136		UC46_21139	S22533140	11109		UC46_27972
S38748427	1137		UC46_28308	S22559032	11570		UC46_41387
S38716994	1138		UC46_10616	S22585534	12429		UC46_42609
S38692406	1139		UC46_314	UC46_125	52984		UC46_28250
S38723529	1140		UC46_18136	S22593336	5939		UC46_35151
S38729212	1141		UC46_10148	S38725214	3882		UC46_35059
S38715605	1142		UC46_15128	S38712418	3570		UC46_44911
S38724301	1143		UC46_27713	UC46_12869	30839		UC46_20539
S38718114	1144		UC46_39487	S22593063	14449		UC46_24936
S38715155	1145		UC46_26674	S38701110	2753		UC46_38107
S38708577	1146		UC46_12809	S38731375	1059		UC46_45685
S38700122	1147		UC46_13000	S22553257	16583		UC46_45620
S38715183	1148		UC46_19976	S34124805	18779		UC46_31400
S38725143	1149		UC46_27689	S22538246	9568		UC46_21683
S38708643	1150		UC46_12104	S22603353	5839		UC46_20346
S38724857	1151		UC46_36893	S22549838	7936		UC46_31249
S38739003	1152		UC46_25616	S24634994	17155		UC46_44284
S38707586	1153		UC46_13257	S22593155	11918		UC46_38574
S38704850	1154		UC46_2368	S22580082	9859		UC46_8806
S38706129	1155		UC46_16856	S22572926	14419		UC46_35922
S38740293	1156		UC46_34479	S38746845	4120		UC46_36308
S38733378	1157		UC46_12018	S22590128	13136		UC46_30777
S38693719	1158		UC46_39847	S23018956	12334		UC46_41448
S38705148	1159		UC46_27494	S22542849	15213		UC46_26389
S38704051	1160		UC46_9695	S22589704	17235		UC46_29821
S38718640	1161		UC46_20657	S44265328	12552		UC46_42264
S38695340	1162		UC46_8580	S38699769	4133		UC46_42578
S38699169	1163		UC46_245	S22590611	10455		UC46_37600
S38740078	1164		UC46_45855	S44299841	17533		UC46_30525
S38706736	1165		UC46_31675	S38735407	1804		UC46_33246
S38700795	1166		UC46_39331	S23017792	10409		UC46_27037
S38704365	1167		UC46_23642	S22606141	14037		UC46_44879
S38725007	1168		UC46_26217	S24635994	20584		UC46_35056
S38698944	1169		UC46_9549	S38689225	2708		UC46_25696
S38712501	1170		UC46_10109	S44245713	11858		UC46_23697
S38723758	1171		UC46_1256	S38704054	4032		UC46_40710
S38721467	1172		UC46_23156	S22559503	15806		UC46_22468
S38741353	1173		UC46_21952	UC46_38581	25639		UC46_33264
S38707619	1174		UC46_4038	S22591820	8715		UC46_43468
S38730547	1175		UC46_4298	UC46_4297	59748		UC46_37155
S38712899	1176		UC46_36596	S22584739	13444		UC46_25406
S38719221	1177		UC46_33276	S34124872	14747		UC46_27310
S38694706	1178		UC46_22556	S38690406	2509		UC46_26842
S38712651	1179		UC46_11933	S38746698	95		UC46_24499
S38748778	1180		UC46_11217	S22583839	15512		UC46_44908
S38699097	1181		UC46_18204	S22605110	15618		UC46_37653
S38692792	1182		UC46_7913	S38738579	1314		UC46_36168
S38712631	1183		UC46_18069	S34124638	11253		UC46_27022
S38723504	1184		UC46_34391	S38746045	4677		UC46_26089
S38694994	1185		UC46_21694	S38698645	5818		UC46_34139
S38713091	1186		UC46_37222	S22589490	20656		UC46_36095
S38707158	1187		UC46_23962	S38690080	2188		UC46_45037
S38700505	1188		UC46_43659	UC46_3530	39587		UC46_30621
S38707692	1189		UC46_27368	S22540507	9099		UC46_31576
S38741290	1190		UC46_26076	S24635603	6032		UC46_31854
S38713168	1191		UC46_9258	S22584728	17984		UC46_34940
S38703850	1192		UC46_11782	S38692326	4306		UC46_27084
S38730888	1193		UC46_23456	S38750707	4962		UC46_26263
S38691834	1194		UC46_9373	S38750083	778		UC46_35472
S38722116	1195		UC46_4981	S38720885	2363		UC46_45082
S38694842	1196		UC46_25890	S24635243	18864		UC46_37798
S38741465	1197		UC46_2494	S38713648	4553		UC46_34154
S38710751	1198		UC46_39652	S22592354	18952		UC46_35012
S38693921	1199		UC46_17717	S22603419	7191		UC46_26856
S38731425	1200		UC46_37877	S22581784	12653		UC46_21084
S38740395	1201		UC46_8917	S38739860	4248		UC46_26904
S38720951	1202		UC46_14126	S22577038	20201		UC46_25222
S38723848	1203		UC46_20573	S22593228	6628		UC46_32898
S38704422	1204		UC46_39990	S23021573	20038		UC46_22751
S38708316	1205		UC46_37693	S22581266	14514		UC46_37950
S38693488	1206		UC46_26098	S24635626	7937		UC46_29526
S38731112	1207		UC46_6154	S38706180	183		UC46_35978
S38721804	1208		UC46_3790	S44251460	7822		UC46_18719
S38690108	1209		UC46_13602	S38720283	2488		UC46_28127
S38719814	1210		UC46_34146	S38715330	4113		UC46_42271
S38732213	1211		UC46_29953	S38713713	4691		UC46_35799
S38712884	1212		UC46_39492	S22589780	12944		UC46_45753
S38703005	1213		UC46_27517	S22542120	11066		UC46_37832
S38735861	1214		UC46_12639	S22576092	9549		UC46_32649
S38722400	1215		UC46_19493	S22596005	7543		UC46_39042
S38745730	1216		UC46_31337	UC46_12165	23029		UC46_35990
S38735820	1217		UC46_13927	S22551167	13795		UC46_42230
S38709120	1218		UC46_18074	S22571433	17548		UC46_27975
S38733634	1219		UC46_18761	S38721403	5001		UC46_44593
S38746264	1220		UC46_31617	S38734880	4437		UC46_33046
S38708129	1221		UC46_20968	S38697173	3611		UC46_36796
S38697814	1222		UC46_24161	S38691981	1970		UC46_38866
S38732190	1223		UC46_26123	S24635662	13502		UC46_32995
S38695625	1224		UC46_39605	UC46_107	58841		UC46_26998
S38748178	1225		UC46_10323	S38721439	5049		UC46_44407
S38698483	1226		UC46_11096	S38708830	3623		UC46_41567
S38712692	1227		UC46_19952	S24636242	18862		UC46_20010
S38724805	1228		UC46_32938	S38750820	4373		UC46_24971
S38706224	1229		UC46_8116	S38724268	2468		UC46_36030
S38722118	1230		UC46_14577	S38718886	5422		UC46_44310
S38702242	1231		UC46_6450	S38729041	2841		UC46_33356
S38748417	1232		UC46_19876	S23018433	15307		UC46_25317
S38740451	1233		UC46_19074	S38741565	819		UC46_27334
S38711973	1234		UC46_24986	S38698706	61		UC46_42258
S38699933	1235		UC46_4500	S38706202	4649		UC46_44725
S38731227	1236		UC46_16224	S22598233	6876		UC46_27853
S38723632	1237		UC46_26271	S24636068	7192		UC46_41228
S38715010	1238		UC46_39531	S22590387	18245		UC46_45323
S38746156	1239		UC46_20971	S22539496	9713		UC46_36694
S38746215	1240		UC46_27750	S22544228	15611		UC46_26933
S38709044	1241		UC46_23995	S38690367	775		UC46_33267
S38734932	1242		UC46_44244	S26282545	12829		UC46_37619
S38703031	1243		UC46_39562	S38739624	2331		UC46_19800
S38697005	1244		UC46_26347	S24636156	20163		UC46_46139
S38744336	1245		UC46_28712	S38710268	2798		UC46_39650
S38740628	1246		UC46_25349	S24634906	9113		UC46_43304
S38697794	1247		UC46_18176	S38739654	252		UC46_40627
S38739510	1248		UC46_40197	S24239627	19343		UC46_33285
S38711627	1249		UC46_23919	S38689648	755		UC46_35296
S38709417	1250		UC46_30248	UC46_4211	47944		UC46_45601
S38715423	1251		UC46_18283	S44242876	18794		UC46_31806
S38749602	1252		UC46_18945	S38691229	1468		UC46_28738
S38741232	1253		UC46_43524	S44283177	8254		UC46_44590
S38713618	1254		UC46_34585	S38747889	5637		UC46_32640
S38733900	1255		UC46_2641	S38715739	2671		UC46_40126
S38740317	1256		UC46_32272	S38740421	2163		UC46_34219
S38698664	1257		UC46_46056	UC46_2872	22952		UC46_38323
S38698961	1258		UC46_37767	S22577598	13109		UC46_27755
S38721073	1259		UC46_27543	S44246741	9016		UC46_29693
S38718912	1260		UC46_26294	S24636095	6172		UC46_26064
S38722542	1261		UC46_18030	S38696110	1907		UC46_44226
S38700973	1262		UC46_20487	S44302570	11342		UC46_33312
S38712635	1263		UC46_20116	S38692349	1303		UC46_36259
S38699392	1264		UC46_20283	S22595735	15497		UC46_26971
S38707368	1265		UC46_22559	S22551866	16431		UC46_24089
S38708897	1266		UC46_2425	UC46_2422	34291		UC46_24242
S38738204	1267		UC46_3472	UC46_3473	27335		UC46_36014
S38721737	1268		UC46_4447	S44245207	19515		UC46_36779
S38715625	1269		UC46_37361	S22575727	12567		UC46_25434
S38721334	1270		UC46_25889	S24635242	20849		UC46_23860
S38735986	1271		UC46_1591	UC46_1602	53309		UC46_11066
S38739888	1272		UC46_38181	S22601244	20707		UC46_45810
S38744094	1273		UC46_3973	S44231674	17159		UC46_35610
S38706384	1274		UC46_40176	S24241791	11713		UC46_30814
S38732248	1275		UC46_1652	S38696104	3469		UC46_30257
S38708999	1276		UC46_17786	S44228340	8573		UC46_32998
S38700586	1277		UC46_33701	UC46_84	21264		UC46_40331
S38699101	1278		UC46_2964	S38718839	3229		UC46_28164
S38689990	1279		UC46_2208	S38715751	1687		UC46_29904
S38707262	1280		UC46_8278	S26668027	8608		UC46_44877
S38695272	1281		UC46_15456	S38720951	1202		UC46_30629
S38728012	1282		UC46_3356	S38722922	646		UC46_36254
S38713629	1283		UC46_26331	S24636317	13459		UC46_36042
S38732300	1284		UC46_25780	S24635202	15583		UC46_38410
S38705370	1285		UC46_27733	S22539670	17583		UC46_38137
S38737959	1286		UC46_3819	S38692207	5623		UC46_36215
S38722630	1287		UC46_36248	S22571039	16966		UC46_28850
S38744674	1288		UC46_2134	S22605903	19683		UC46_24257
S38744667	1289		UC46_1866	S22578773	12330		UC46_42731
S38733514	1290		UC46_25753	S24635074	11711		UC46_32831
S38711841	1291		UC46_31688	S38735508	17		UC46_24415
S38718365	1292		UC46_26912	S38701401	5649		UC46_24321
S38740479	1293		UC46_18946	S38712488	1011		UC46_32895
S38722634	1294		UC46_25981	S24635410	14714		UC46_45780
S38704271	1295		UC46_17373	S22584842	16390		UC46_26702
S38718634	1296		UC46_22658	S22537228	14368		UC46_44224
S38738408	1297		UC46_23593	UC46_4845	31239		UC46_24921
S38725041	1298		UC46_19352	S23019997	9130		UC46_26325
S38718383	1299		UC46_11992	S22557372	7344		UC46_14042
S38697900	1300		UC46_12631	S22537685	12154		UC46_45876
S38739764	1301		UC46_5759	S38698670	3769		UC46_37861
S38724783	1302		UC46_21807	S22604118	20701		UC46_24750
S38692349	1303		UC46_36064	S22556242	18045		UC46_26596
S38706310	1304		UC46_38857	S22604479	19376		UC46_37827
S38712623	1305		UC46_29556	S38717507	4835		UC46_41275
S38741960	1306		UC46_14571	S38719995	908		UC46_36209
S38693482	1307		UC46_40068	S23021345	10565		UC46_27864
S38690019	1308		UC46_12059	UC46_39328	53810		UC46_26026
S38719289	1309		UC46_5263	UC46_5264	22354		UC46_35899
S38735484	1310		UC46_14245	S38733595	1134		UC46_25953
S38699414	1311		UC46_15334	S22590304	20337		UC46_42377
S38721925	1312		UC46_16727	S22580789	10464		UC46_20108
S38745619	1313		UC46_11924	S22586091	20949		UC46_35792
S38738579	1314		UC46_2755	S38718748	824		UC46_29865
S38707611	1315		UC46_1422	S38721338	2898		UC46_35385
S38713103	1316		UC46_38731	S22599239	15884		UC46_45831
S38693572	1317		UC46_16270	S22587473	19832		UC46_32887
S38745496	1318		UC46_16501	S22557523	14333		UC46_24810
S38724185	1319		UC46_13157	S38725456	982		UC46_32981
S38701062	1320		UC46_39484	S44231096	15925		UC46_27909
S38719323	1321		UC46_36004	S22555717	16498		UC46_38693
S38736170	1322		UC46_24560	S38695880	2789		UC46_45429
S38707655	1323		UC46_25952	S24635275	8729		UC46_16970
S38748924	1324		UC46_6978	S38692758	3359		UC46_24382
S38723489	1325		UC46_10906	S38712727	1666		UC46_25940
S38704596	1326		UC46_1947	S44311210	16105		UC46_27821
S38747055	1327		UC46_12127	S44288097	11873		UC46_26840
S38738973	1328		UC46_17449	S38688780	2915		UC46_38577
S38699363	1329		UC46_43297	S22561564	12542		UC46_46087
S38693943	1330		UC46_30879	S38728990	2371		UC46_28178
S38738226	1331		UC46_375	UC46_837	22081		UC46_45529
S38732197	1332		UC46_37781	S22577642	7370		UC46_38855
S38718641	1333		UC46_12789	S23021133	8415		UC46_17771
S38709595	1334		UC46_37135	S22588384	11474		UC46_26419
S38693364	1335		UC46_11688	S22575816	18914		UC46_37613
S38692353	1336		UC46_19841	S24242600	9368		UC46_40199
S38689122	1337		UC46_30433	S38725060	48		UC46_25519
S38736917	1338		UC46_24953	S38698538	131		UC46_23240
S38740244	1339		UC46_22859	S44298064	20747		UC46_44238
S38744062	1340		UC46_36946	S22550229	13947		UC46_36519
S38744270	1341		UC46_25030	S38698995	1646		UC46_38135
S38720935	1342		UC46_10201	S38721294	1052		UC46_29592
S38738697	1343		UC46_5914	S38722700	4091		UC46_19561
S38741209	1344		UC46_25976	S24635409	16638		UC46_24022
S38706819	1345		UC46_11195	S22539998	7821		UC46_36361
S38712825	1346		UC46_3864	S44284770	18097		UC46_32420
S38707443	1347		UC46_32435	S38741895	3806		UC46_21245
S38698498	1348		UC46_6247	S38742780	470		UC46_41967
S38707232	1349		UC46_27559	S22541867	8730		UC46_45995
S38737916	1350		UC46_20715	S38703049	2412		UC46_34162
S38735635	1351		UC46_21415	S22556373	19736		UC46_36553
S38707310	1352		UC46_966	UC46_231	40357		UC46_43984
S38747009	1353		UC46_6044	S22583679	12997		UC46_35977
S38724167	1354		UC46_25456	S24634956	9390		UC46_42790
S38709392	1355		UC46_29734	S38718999	5481		UC46_25592
S38710777	1356		UC46_975	S38744894	601		UC46_24816
S38718372	1357		UC46_35929	S22557226	16527		UC46_28239
S38698327	1358		UC46_37765	S22581489	19948		UC46_26616
S38701846	1359		UC46_4188	S38708058	1965		UC46_37585
S38736561	1360		UC46_9490	S44283696	17158		UC46_28074
S38718902	1361		UC46_39062	S22600319	7326		UC46_46065
S38748331	1362		UC46_26205	S24635979	9710		UC46_41000
S38704100	1363		UC46_23866	S38689247	1082		UC46_38639
S38706363	1364		UC46_7052	S22590644	19861		UC46_25573
S38698790	1365		UC46_27642	UC46_1920	48439		UC46_17752
S38700132	1366		UC46_13180	S44236314	9715		UC46_45683
S38721477	1367		UC46_10233	S38718912	1260		UC46_35807
S38696722	1368		UC46_14271	S22593159	15726		UC46_45827
S38710708	1369		UC46_33491	S34125595	14451		UC46_24632
S38738004	1370		UC46_25055	S38699101	1278		UC46_32918
S38736236	1371		UC46_18623	S38734918	3637		UC46_41566
S38715705	1372		UC46_16321	S22574399	20581		UC46_46146
S38721639	1373		UC46_19056	S22573782	9581		UC46_30594
S38709370	1374		UC46_14595	S22533617	15064		UC46_43452
S38711032	1375		UC46_22213	S22602147	12434		UC46_26102
S38746830	1376		UC46_6296	S38708992	3671		UC46_25968
S38746676	1377		UC46_5055	S22579313	11437		UC46_37608
S38749838	1378		UC46_11482	S38708502	3606		UC46_36476
S38743292	1379		UC46_11416	S22537743	11624		UC46_26753
S38723385	1380		UC46_26087	S24635620	9553		UC46_30656
S38706136	1381		UC46_30312	S38723997	3452		UC46_44465
S38712088	1382		UC46_13150	S22605538	6471		UC46_26364
S38722632	1383		UC46_462	S22585421	15018		UC46_24948
S38725505	1384		UC46_537	S22576123	11226		UC46_27268
S38713560	1385		UC46_36173	S22568348	8039		UC46_25731
S38740423	1386		UC46_16315	S38707801	1125		UC46_24134
S38708941	1387		UC46_13889	S38723758	1171		UC46_11572
S38692135	1388		UC46_25978	S24635302	12452		UC46_25245
S38746276	1389		UC46_44140	S26281031	8959		UC46_26972
S38737346	1390		UC46_37951	S22582055	7846		UC46_26874
S38717370	1391		UC46_40257	S24242271	18273		UC46_27342
S38745671	1392		UC46_22731	S22577452	11907		UC46_27124
S38737949	1393		UC46_16940	S23017173	19072		UC46_28067
S38748968	1394		UC46_40232	S24242116	7683		UC46_27982
S38709581	1395		UC46_4840	S44310880	9860		UC46_11796
S38713387	1396		UC46_18407	S22553288	18698		UC46_42379
S38710693	1397		UC46_7224	S38716900	2152		UC46_35375
S38689576	1398		UC46_25876	S24635227	8586		UC46_26535
S38691892	1399		UC46_8606	S22585142	16060		UC46_27125
S38741471	1400		UC46_4843	S38694371	3080		UC46_38864
S38692785	1401		UC46_39896	S23020986	11850		UC46_19780
S38706743	1402		UC46_27371	S22540491	16665		UC46_37803
S38715093	1403		UC46_18941	S38707518	2967		UC46_37796
S38703278	1404		UC46_32726	S38744213	2566		UC46_46002
S38702646	1405		UC46_22748	S22580404	10706		UC46_26266
S38711668	1406		UC46_32093	S38712676	4228		UC46_20619
S38732558	1407		UC46_24661	S38696934	669		UC46_35938
S38700831	1408		UC46_27511	S22542146	13996		UC46_36527
S38715984	1409		UC46_37227	S22589560	14127		UC46_43331
S38707007	1410		UC46_18276	S38707422	266		UC46_45543
S38707926	1411		UC46_44422	S22535539	8913		UC46_21106
S38746095	1412		UC46_25638	S24635122	19345		UC46_23853
S38698753	1413		UC46_6942	UC46_6945	29452		UC46_35752
S38725457	1414		UC46_15492	S38733414	4987		UC46_26991
S38722550	1415		UC46_38839	S22604401	8900		UC46_22163
S38709037	1416		UC46_5198	S38746672	886		UC46_28328
S38703480	1417		UC46_6339	S22601118	20234		UC46_44355
S38688969	1418		UC46_44125	S26280746	14982		UC46_29628
S38715966	1419		UC46_7974	S38740341	3842		UC46_32994
S38731301	1420		UC46_29095	S38712647	2917		UC46_29789
S38692262	1421		UC46_15546	S38739899	4622		UC46_20588
S38735308	1422		UC46_44190	S26281977	10221		UC46_42142
S38706877	1423		UC46_24314	S38693357	3328		UC46_38624
S38740085	1424		UC46_4697	S38719789	307		UC46_27065
S38741482	1425		UC46_44229	S26282332	9603		UC46_44564
S38730933	1426		UC46_31670	S38735382	3004		UC46_23773
S38724190	1427		UC46_1858	S38725914	3905		UC46_26489
S38709422	1428		UC46_15377	S38709115	2258		UC46_27121
S38718414	1429		UC46_3835	S38715499	681		UC46_24019
S38715260	1430		UC46_19022	S38692218	2642		UC46_25929
S38689948	1431		UC46_23683	S22560209	14034		UC46_28599
S38735435	1432		UC46_37118	S22588134	20452		UC46_28097
S38733417	1433		UC46_18758	S38732213	1211		UC46_25668
S38708885	1434		UC46_28374	S38707365	3523		UC46_32763
S38736862	1435		UC46_21763	S23019110	11193		UC46_45054
S38705169	1436		UC46_10902	S38712623	1305		UC46_32448
S38721981	1437		UC46_16127	S38741118	5339		UC46_24543
S38699075	1438		UC46_14037	S22577020	19813		UC46_26909
S38732668	1439		UC46_15054	S38744385	5359		UC46_32925
S38722512	1440		UC46_25755	S24635077	17090		UC46_38853
S38706182	1441		UC46_36858	S22547655	6897		UC46_26440
S38689125	1442		UC46_6959	S22589669	14366		UC46_36157
S38709148	1443		UC46_43960	UC46_12335	50018		UC46_44162
S38732824	1444		UC46_27049	S22530625	19250		UC46_26947
S38709225	1445		UC46_38232	S22601527	7685		UC46_38059
S38718429	1446		UC46_7434	S38700268	2619		UC46_42903
S38711895	1447		UC46_2473	S44306082	10502		UC46_26950
S38696417	1448		UC46_24996	S38698763	3766		UC46_36312
S38735588	1449		UC46_8020	S38708788	4434		UC46_24519
S38698508	1450		UC46_18589	S38738421	2627		UC46_36657
S38732509	1451		UC46_27812	S22543506	19337		UC46_24406
S38713662	1452		UC46_16423	S38718756	4240		UC46_44916
S38741168	1453		UC46_24976	S38698664	1257		UC46_36114
S38735546	1454		UC46_9736	S38719996	1615		UC46_38141
S38735186	1455		UC46_18167	S23019793	12199		UC46_24823
S38724127	1456		UC46_23871	S38689289	4909		UC46_40329
S38744534	1457		UC46_39843	S23018952	18865		UC46_37855
S38718469	1458		UC46_3538	S38693797	2365		UC46_46125
S38704107	1459		UC46_35969	S22557474	19359		UC46_41036
S38737469	1460		UC46_19935	S23017414	20057		UC46_45738
S38719861	1461		UC46_61	UC46_513	45705		UC46_27743
S38719321	1462		UC46_14252	S23749892	14892		UC46_36236
S38701765	1463		UC46_36613	S22583464	17300		UC46_28265
S38721940	1464		UC46_27551	S22542377	19823		UC46_23087
S38708833	1465		UC46_37012	S38703662	2528		UC46_36005
S38702117	1466		UC46_27354	S22537042	13645		UC46_27089
S38738711	1467		UC46_30691	S38715290	763		UC46_36058
S38691229	1468		UC46_15083	S38701028	2147		UC46_26946
S38702134	1469		UC46_12887	S22540292	6609		UC46_45742
S38701724	1470		UC46_13876	S22603973	19825		UC46_31162
S38713620	1471		UC46_928	UC46_965	22043		UC46_20059
S38711807	1472		UC46_40036	S23019815	20724		UC46_27775
S38747147	1473		UC46_32765	UC46_615	41846		UC46_28152
S38750038	1474		UC46_22921	S44283503	8380		UC46_28326
S38707108	1475		UC46_13412	S44243897	13067		UC46_29413
S38708191	1476		UC46_33394	S44250967	18627		UC46_27391
S38744661	1477		UC46_7241	UC46_7240	43376		UC46_36194
S38721167	1478		UC46_27286	S22537515	11160		UC46_15761
S38733429	1479		UC46_5634	S38688793	2843		UC46_24501
S38747406	1480		UC46_39473	S22606113	8061		UC46_21185
S38735455	1481		UC46_38224	S22597137	16216		UC46_44413
S38721590	1482		UC46_23444	S22538956	9322		UC46_36232
S38714196	1483		UC46_22988	S23021315	10835		UC46_27111
S38735514	1484		UC46_15126	S38733488	4612		UC46_30758
S38746293	1485		UC46_16730	S38709232	875		UC46_25155
S38708886	1486		UC46_79	S38703035	2776		UC46_24568
S38748325	1487		UC46_8224	S38740568	3556		UC46_26914
S38731177	1488		UC46_551	S38749777	5552		UC46_31933
S38747461	1489		UC46_43943	S22567544	13135		UC46_26183
S38706628	1490		UC46_4897	S38719321	1462		UC46_36931
S38711692	1491		UC46_10865	S22594703	6498		UC46_37712
S38706922	1492		UC46_38249	S22597258	11475		UC46_44891
S38700320	1493		UC46_15577	UC46_15576	58370		UC46_40971
S38724212	1494		UC46_36329	S22573895	15308		UC46_39197
S38718981	1495		UC46_5874	UC46_5873	36742		UC46_27910
S38690193	1496		UC46_26540	S38700795	1166		UC46_28105
S38737974	1497		UC46_1867	S22578773	12330		UC46_44282
S38740716	1498		UC46_26018	S24635518	16278		UC46_51
S38707702	1499		UC46_32029	UC46_19837	27860		UC46_24304
S38748436	1500		UC46_21870	S38701999	519		UC46_28060
S38708236	1501		UC46_1237	S38713627	379		UC46_37510
S38698984	1502		UC46_19857	S22590714	12116		UC46_41084
S38721232	1503		UC46_24701	S38697263	5702		UC46_42320
S38713900	1504		UC46_26144	S24635696	9067		UC46_28016
S38749192	1505		UC46_11734	S22586768	8555		UC46_36221
S38689369	1506		UC46_20208	S22545127	19731		UC46_44293
S38708362	1507		UC46_28306	S22559192	10098		UC46_27118
S38707929	1508		UC46_23904	S38689532	682		UC46_37865
S38749900	1509		UC46_23965	S38690114	411		UC46_36169
S38739599	1510		UC46_18500	S22584459	17571		UC46_35946
S38744100	1511		UC46_24698	S38697214	5352		UC46_36239
S38747270	1512		UC46_17514	S22573961	19562		UC46_44591
S38722059	1513		UC46_10584	S22540593	16765		UC46_34928
S38735557	1514		UC46_32648	S38719133	3739		UC46_35526
S38741161	1515		UC46_40045	S44241161	16469		UC46_23887
S38712283	1516		UC46_9529	S23020720	18243		UC46_41746
S38748149	1517		UC46_13479	S22597888	16347		UC46_38311
S38690821	1518		UC46_10653	S22605897	19791		UC46_45778
S38721838	1519		UC46_37136	S22586662	15629		UC46_32465
S38709059	1520		UC46_25166	S38700418	3796		UC46_35343
S38733273	1521		UC46_29572	S38717629	5231		UC46_28132
S38740542	1522		UC46_3181	S22543269	18520		UC46_27077
S38711906	1523		UC46_6794	S38693943	1330		UC46_32570
S38719845	1524		UC46_9699	S44247984	17216		UC46_25146
S38739762	1525		UC46_17274	S22602546	11120		UC46_43797
S38738531	1526		UC46_40397	S24243182	11367		UC46_22568
S38692582	1527		UC46_18670	S38719919	965		UC46_45733
S38702020	1528		UC46_15124	S22601155	8109		UC46_36238
S38741284	1529		UC46_24933	S38698480	2831		UC46_30106
S38708414	1530		UC46_8053	S38733560	3344		UC46_38204
S38712555	1531		UC46_36865	S22546119	11899		UC46_37122
S38704360	1532		UC46_20099	S22570834	7339		UC46_37724
S38695610	1533		UC46_38858	S22604482	17734		UC46_24135
S38721364	1534		UC46_12131	S22594397	14479		UC46_33686
S38732550	1535		UC46_44371	S22534723	20118		UC46_42690
S38738061	1536		UC46_23098	S38740917	2953		UC46_35110
S38708810	1537		UC46_38575	S22598646	7343		UC46_40150
S38743419	1538		UC46_22031	S22557582	18001		UC46_33411
S38745686	1539		UC46_9450	S44243719	20431		UC46_37441
S38749023	1540		UC46_21579	S34124675	8665		UC46_19791
S38712797	1541		UC46_26322	S24636311	20563		UC46_26068
S38703502	1542		UC46_37000	UC46_908	26682		UC46_45030
S38694680	1543		UC46_2167	S38706170	1583		UC46_43916
S38746187	1544		UC46_37240	S22574978	9407		UC46_25149
S38739758	1545		UC46_22888	S24240553	15351		UC46_44977
S38706177	1546		UC46_15851	S44283139	10515		UC46_35889
S38736021	1547		UC46_12791	S22538361	20936		UC46_36988
S38695110	1548		UC46_11851	S23021457	14201		UC46_35729
S38691801	1549		UC46_36913	S22549928	16632		UC46_28238
S38692807	1550		UC46_13654	UC46_38161	45432		UC46_19772
S38705121	1551		UC46_36336	S22572177	20322		UC46_45402
S38709231	1552		UC46_2493	S22547661	16279		UC46_32532
S38744083	1553		UC46_1597	UC46_34678	54697		UC46_46155
S38710741	1554		UC46_5895	S38703088	2099		UC46_42438
S38708079	1555		UC46_8149	S38707504	5780		UC46_39305
S38730997	1556		UC46_14606	S44228397	16290		UC46_45939
S38734782	1557		UC46_25141	S38699921	5020		UC46_25124
S38692068	1558		UC46_32893	UC46_8016	48899		UC46_31019
S38722646	1559		UC46_29384	S38716148	5296		UC46_43571
S38698745	1560		UC46_15934	S22603446	19240		UC46_22957
S38692233	1561		UC46_39445	S22595131	10604		UC46_20583
S38721629	1562		UC46_45545	UC46_960	23414		UC46_45509
S38735129	1563		UC46_17117	S22600535	13407		UC46_41828
S38732244	1564		UC46_35934	S22557257	7012		UC46_44225
S38723544	1565		UC46_32520	UC46_7353	52371		UC46_25801
S38707075	1566		UC46_27213	S22538948	16849		UC46_23926
S38691514	1567		UC46_33207	S34124604	6540		UC46_35927
S38744076	1568		UC46_44374	S44266743	20464		UC46_37734
S38733344	1569		UC46_4996	UC46_4997	25311		UC46_27377
S38741255	1570		UC46_39753	S23018441	13647		UC46_36715
S38690379	1571		UC46_8700	S44277413	8342		UC46_45903
S38723700	1572		UC46_14928	S22590769	6040		UC46_21364
S38698574	1573		UC46_34458	UC46_3039	52047		UC46_33218
S38726623	1574		UC46_31714	S38735706	158		UC46_15637
S38735639	1575		UC46_36723	S38715729	3383		UC46_45502
S38713308	1576		UC46_32039	S38738528	5217		UC46_29550
S38745755	1577		UC46_733	UC46_965	22043		UC46_25804
S38741418	1578		UC46_40233	S24239896	17867		UC46_36556
S38689646	1579		UC46_2006	UC46_2005	22913		UC46_45931
S38723839	1580		UC46_38230	S22597169	12901		UC46_27890
S38691388	1581		UC46_26574	S38700816	550		UC46_24805
S38743914	1582		UC46_39974	S23021322	17605		UC46_36833
S38706170	1583		UC46_7264	S22583130	17692		UC46_45173
S38743937	1584		UC46_15884	S22541912	20753		UC46_36065
S38741178	1585		UC46_17489	S38692406	1139		UC46_24521
S38702401	1586		UC46_39081	S22605274	9911		UC46_42901
S38723716	1587		UC46_25294	S24634807	14556		UC46_43828
S38721094	1588		UC46_26230	S24636342	14176		UC46_35781
S38704055	1589		UC46_1960	S38706918	3635		UC46_26678
S38744569	1590		UC46_1347	UC46_1348	21193		UC46_27631
S38731119	1591		UC46_25690	S24635031	15684		UC46_26031
S38699631	1592		UC46_8701	S44277413	8342		UC46_37581
S38739614	1593		UC46_22847	S38698662	4094		UC46_36020
S38739473	1594		UC46_16048	S22599343	8539		UC46_36024
S38712532	1595		UC46_18806	S38739102	4791		UC46_47
S38741302	1596		UC46_25774	S24635197	20786		UC46_26771
S38713703	1597		UC46_4664	UC46_4660	52839		UC46_33145
S38700503	1598		UC46_4891	S44220995	9660		UC46_42262
S38724800	1599		UC46_27489	S22542876	15118		UC46_27131
S38718662	1600		UC46_17328	S22590431	10546		UC46_36687
S38720008	1601		UC46_18054	S44282018	10077		UC46_26372
S38706424	1602		UC46_38565	S22603191	12084		UC46_28280
S38693552	1603		UC46_20947	S22582948	20333		UC46_31240
S38739387	1604		UC46_26078	S24635834	7041		UC46_45699
S38724837	1605		UC46_1081	S22582359	13157		UC46_24682
S38722686	1606		UC46_8555	S22559947	17101		UC46_44172
S38744206	1607		UC46_3110	S22556400	9506		UC46_28160
S38706657	1608		UC46_12757	S22602010	19543		UC46_45910
S38745665	1609		UC46_36252	S22571119	19078		UC46_39179
S38745710	1610		UC46_1963	UC46_1964	29768		UC46_41583
S38697542	1611		UC46_17275	S22546749	19212		UC46_29120
S38702894	1612		UC46_1418	S34125463	6226		UC46_26358
S38725084	1613		UC46_22587	S22596417	8765		UC46_43638
S38720139	1614		UC46_36513	S22554452	15378		UC46_37592
S38719996	1615		UC46_19604	S22570230	7749		UC46_27134
S38707796	1616		UC46_45335	S38724236	5493		UC46_43730
S38698780	1617		UC46_38449	S22602664	20487		UC46_27722
S38692178	1618		UC46_16709	S22572738	16124		UC46_32662
S38712233	1619		UC46_27666	S22536916	17513		UC46_35553
S38721179	1620		UC46_22321	S38742440	5778		UC46_42492
S38710047	1621		UC46_22372	S22580730	6422		UC46_28159
S38691933	1622		UC46_14179	S22585124	5856		UC46_26839
S38746599	1623		UC46_38599	S22603373	12774		UC46_35733
S38699346	1624		UC46_13877	S44238278	9739		UC46_26571
S38725354	1625		UC46_1052	S34124833	19331		UC46_19326
S38723470	1626		UC46_24636	S38696637	3485		UC46_29905
S38712798	1627		UC46_15670	S22599880	10670		UC46_24241
S38700792	1628		UC46_6185	UC46_6184	35253		UC46_20156
S38699685	1629		UC46_21281	S22601551	10931		UC46_45803
S38723918	1630		UC46_39718	S23020173	17487		UC46_36593
S38713146	1631		UC46_27661	S22536948	9167		UC46_25629
S38691238	1632		UC46_14352	S22578508	15984		UC46_38538
S38697595	1633		UC46_13318	S22588835	10388		UC46_33212
S38712145	1634		UC46_25610	S24634986	10542		UC46_44385
S38733154	1635		UC46_40057	S23021906	13321		UC46_43955
S38718359	1636		UC46_2585	S38739232	1843		UC46_43578
S38728651	1637		UC46_27373	S22540477	15309		UC46_32245
S38708553	1638		UC46_37273	S22575179	16781		UC46_19035
S38718440	1639		UC46_42168	UC46_5878	38513		UC46_32859
S38740202	1640		UC46_12108	S38721949	3245		UC46_42418
S38720050	1641		UC46_1196	UC46_1191	50652		UC46_43645
S38702982	1642		UC46_17526	S24634983	20674		UC46_29981
S38734927	1643		UC46_1959	S38706918	3635		UC46_28188
S38734971	1644		UC46_16181	S38721795	5821		UC46_44264
S38712155	1645		UC46_11219	S38696146	3413		UC46_44609
S38698995	1646		UC46_39888	S23020941	17056		UC46_26376
S38722578	1647		UC46_21456	S44222189	12053		UC46_21558
S38707330	1648		UC46_27833	S38696104	3469		UC46_38791
S38692286	1649		UC46_25887	S24635363	11722		UC46_38287
S38713528	1650		UC46_11104	S22600956	19985		UC46_24782
S38712067	1651		UC46_23952	S38689994	5614		UC46_36203
S38739556	1652		UC46_1475	S38706110	4258		UC46_27045
S38712947	1653		UC46_14064	S22574705	18836		UC46_27556
S38703279	1654		UC46_27678	S22539368	19701		UC46_27137
S38721816	1655		UC46_16895	S22579549	7474		UC46_31390
S38705160	1656		UC46_18910	S38713474	67		UC46_8801
S38746573	1657		UC46_32547	UC46_7092	32870		UC46_38700
S38741891	1658		UC46_23496	S23017956	15245		UC46_24786
S38713725	1659		UC46_38406	S22602448	17016		UC46_30219
S38740237	1660		UC46_39672	S22596437	11224		UC46_35232
S38707709	1661		UC46_12782	S22584121	7230		UC46_45958
S38736089	1662		UC46_38209	S22597069	11805		UC46_13307
S38725266	1663		UC46_16505	S23018129	9085		UC46_29149
S38707870	1664		UC46_22857	S22594823	14048		UC46_36160
S38698556	1665		UC46_15472	S38708322	4262		UC46_26852
S38712727	1666		UC46_13417	S22572832	13785		UC46_24730
S38740345	1667		UC46_7426	S38749908	812		UC46_28117
S38715479	1668		UC46_27252	UC46_14494	40000		UC46_19810
S38732175	1669		UC46_18277	S38722799	82		UC46_26607
S38697008	1670		UC46_14119	S44254025	8033		UC46_45165
S38705682	1671		UC46_18620	S38706164	1021		UC46_24909
S38750995	1672		UC46_26050	S24635809	18802		UC46_45591
S38735850	1673		UC46_24743	S38697542	1611		UC46_1573
S38734313	1674		UC46_59	S38699392	1264		UC46_24389
S38691822	1675		UC46_4551	S38711643	2714		UC46_44270
S38741155	1676		UC46_44401	S22535275	13880		UC46_38644
S38706749	1677		UC46_9333	S22586628	19770		UC46_30142
S38735869	1678		UC46_2718	S38689219	4022		UC46_27876
S38721368	1679		UC46_27613	S22540760	9527		UC46_41688
S38719890	1680		UC46_18183	S22587741	6708		UC46_33459
S38742139	1681		UC46_14362	S22585962	16717		UC46_36186
S38702633	1682		UC46_16350	S38725186	2716		UC46_28076
S38728173	1683		UC46_40113	S24238992	15988		UC46_44376
S38699023	1684		UC46_39543	S22590644	19861		UC46_45999
S38724091	1685		UC46_3880	S22556310	7110		UC46_30942
S38735799	1686		UC46_25198	S24634561	15685		UC46_33948
S38715751	1687		UC46_5303	S38724140	116		UC46_29440
S38738668	1688		UC46_22118	S22575110	20916		UC46_43682
S38744299	1689		UC46_20187	S23017251	16674		UC46_41960
S38748018	1690		UC46_13886	S22601053	8214		UC46_35306
S38730931	1691		UC46_29235	S38713703	1597		UC46_26805
S38745471	1692		UC46_39857	S23019003	11113		UC46_45043
S38730871	1693		UC46_39428	S22600959	7542		UC46_24060
S38690911	1694		UC46_23190	S24636262	13375		UC46_32801
S38699382	1695		UC46_12065	UC46_12064	38471		UC46_37846
S38713540	1696		UC46_25950	S24635273	9829		UC46_19365
S38725333	1697		UC46_23378	S23020183	12493		UC46_35775
S38705479	1698		UC46_16664	S38711627	1249		UC46_44197
S38741381	1699		UC46_21430	S22598615	12687		UC46_25126
S38724895	1700		UC46_25353	S24634827	9465		UC46_32598
S38747041	1701		UC46_30004	S38721266	4167		UC46_26238
S38731209	1702		UC46_17122	S22593959	8079		UC46_39737
S38709518	1703		UC46_26120	S24635885	16259		UC46_33496
S38723453	1704		UC46_22304	S22588588	14325		UC46_24757
S38692435	1705		UC46_44223	S26282266	16796		UC46_26371
S38745581	1706		UC46_15297	S38719238	2648		UC46_26853
S38689671	1707		UC46_12140	S38724990	4024		UC46_26892
S38713729	1708		UC46_22310	S22545043	7876		UC46_41629
S38692943	1709		UC46_39541	S22594131	15250		UC46_44540
S38749002	1710		UC46_3142	S38725449	3421		UC46_41469
S38739898	1711		UC46_15483	S23020767	12940		UC46_31873
S38689407	1712		UC46_37237	S22585424	15466		UC46_35402
S38702689	1713		UC46_25772	S24635192	15536		UC46_45888
S38693675	1714		UC46_3605	UC46_3606	29309		UC46_44902
S38725187	1715		UC46_37223	S22589495	17223		UC46_39909
S38707705	1716		UC46_6087	S22583490	15641		UC46_27099
S38724716	1717		UC46_3942	UC46_3941	33838		UC46_32331
S38735321	1718		UC46_37673	S22577202	9905		UC46_45622
S38700182	1719		UC46_6825	UC46_6826	61598		UC46_43057
S38707541	1720		UC46_43912	S22567089	9463		UC46_31977
S38739514	1721		UC46_25043	S38699023	1684		UC46_45688
S38698988	1722		UC46_44112	S26280580	7395		UC46_21331
S38698636	1723		UC46_39113	S22605372	16203		UC46_10989
S38707950	1724		UC46_39566	S22594738	10676		UC46_36873
S38708340	1725		UC46_27634	S22540988	18450		UC46_27600
S38718724	1726		UC46_12201	S22597614	16411		UC46_44393
S38746334	1727		UC46_14497	S22547780	8371		UC46_27122
S38689999	1728		UC46_27396	UC46_3512	59523		UC46_36199
S38744318	1729		UC46_36433	S22551980	6998		UC46_45212
S38705022	1730		UC46_3887	S38738370	3367		UC46_26043
S38703126	1731		UC46_44189	S26281974	7621		UC46_23192
S38722094	1732		UC46_38193	S22597005	15688		UC46_35118
S38690762	1733		UC46_30826	UC46_4115	54568		UC46_28030
S38740388	1734		UC46_29791	S38730997	1556		UC46_28063
S38738806	1735		UC46_14862	S38707690	26		UC46_44235
S38693877	1736		UC46_7687	S38721936	4105		UC46_35500
S38697676	1737		UC46_292	S38739874	4694		UC46_46113
S38710839	1738		UC46_38392	S22602379	6781		UC46_27440
S38741319	1739		UC46_39850	S23018975	9218		UC46_25974
S38688964	1740		UC46_30540	S38725975	2207		UC46_45231
S38722449	1741		UC46_1568	S38706000	73		UC46_37437
S38740441	1742		UC46_30791	UC46_4861	59537		UC46_36832
S38690102	1743		UC46_30556	S38710939	2577		UC46_27934
S38690313	1744		UC46_1285	UC46_1281	28302		UC46_33186
S38741246	1745		UC46_36416	S38693797	2365		UC46_44295
S38715654	1746		UC46_19289	S22554239	6389		UC46_26893
S38699429	1747		UC46_23382	S44288912	6436		UC46_26728
S38735904	1748		UC46_15233	S38732722	4883		UC46_26100
S38715199	1749		UC46_23397	S22591034	15587		UC46_27344
S38692767	1750		UC46_12974	S38719072	840		UC46_25767
S38698866	1751		UC46_18122	S34125349	17039		UC46_30208
S38715430	1752		UC46_10295	S38723585	1895		UC46_35824
S38736395	1753		UC46_31996	UC46_30203	45084		UC46_37599
S38740124	1754		UC46_18751	S22546541	7293		UC46_36701
S38717013	1755		UC46_44063	S26279857	6651		UC46_44294
S38734823	1756		UC46_38931	S22604752	12254		UC46_44896
S38711884	1757		UC46_38275	S22597349	9175		UC46_29589
S38735353	1758		UC46_25085	S38699258	5344		UC46_43262
S38702321	1759		UC46_28413	S38707702	1499		UC46_23878
S38722108	1760		UC46_38328	S22601974	16722		UC46_26356
S38741572	1761		UC46_7947	S22540562	12257		UC46_29150
S38706797	1762		UC46_27538	S22542409	18279		UC46_20070
S38725480	1763		UC46_400	UC46_57	28157		UC46_24092
S38696550	1764		UC46_8576	S44242885	7616		UC46_27093
S38735670	1765		UC46_32387	S38741452	2707		UC46_25786
S38690863	1766		UC46_39516	S22593741	14918		UC46_43589
S38717221	1767		UC46_14841	S22568746	16352		UC46_26127
S38732587	1768		UC46_18654	S38738679	2980		UC46_31094
S38712235	1769		UC46_18416	S22542652	9213		UC46_45914
S38707164	1770		UC46_26085	S24635617	12065		UC46_42177
S38730395	1771		UC46_14011	S22557564	6082		UC46_37088
S38735657	1772		UC46_31835	S38736720	2903		UC46_43184
S38747327	1773		UC46_3843	UC46_3842	50535		UC46_42913
S38733453	1774		UC46_24549	S38695726	4567		UC46_29933
S38744164	1775		UC46_15946	S22538062	18423		UC46_38206
S38703635	1776		UC46_18658	S38719915	3699		UC46_19703
S38712271	1777		UC46_36730	S22546589	15917		UC46_27887
S38706273	1778		UC46_18697	S38721201	5740		UC46_40837
S38718692	1779		UC46_27581	S22541332	18151		UC46_44273
S38731170	1780		UC46_11351	S38741324	1001		UC46_28187
S38715584	1781		UC46_7374	S22548319	8457		UC46_37151
S38712044	1782		UC46_15710	S22593462	16616		UC46_26891
S38699440	1783		UC46_20615	S22584638	17537		UC46_31061
S38711025	1784		UC46_9600	S38740537	1084		UC46_37605
S38698661	1785		UC46_2419	S34125355	15449		UC46_20551
S38702903	1786		UC46_2287	S44277275	7962		UC46_35782
S38696914	1787		UC46_39761	S23020355	8885		UC46_33178
S38734962	1788		UC46_28081	S44314472	9854		UC46_19641
S38692223	1789		UC46_40065	S44302249	12215		UC46_24293
S38697358	1790		UC46_25646	S44246830	11201		UC46_27278
S38711633	1791		UC46_3687	S38707640	2354		UC46_18621
S38746153	1792		UC46_7818	S22588938	20538		UC46_43636
S38736068	1793		UC46_1749	187711149	62054		UC46_27424
S38698853	1794		UC46_13450	S22542508	16298		UC46_45143
S38721495	1795		UC46_44159	S26281441	18719		UC46_36348
S38715225	1796		UC46_35181	UC46_30011	31166		UC46_29523
S38724273	1797		UC46_3361	S38722922	646		UC46_44396
S38735615	1798		UC46_37093	S22587794	7658		UC46_45048
S38733572	1799		UC46_9769	S38739940	4973		UC46_25158
S38721532	1800		UC46_28530	S38708717	5491		UC46_17225
S38725364	1801		UC46_36885	S38707240	3041		UC46_25138
S38711056	1802		UC46_23514	S22542175	18858		UC46_24577
S38740304	1803		UC46_16192	S22579391	12929		UC46_35868
S38735407	1804		UC46_33955	UC46_7468	48078		UC46_42456
S38722693	1805		UC46_39239	S23016713	12647		UC46_24991
S38723607	1806		UC46_21990	S24240332	20053		UC46_38692
S38706920	1807		UC46_4818	S38747108	290		UC46_32531
S38740315	1808		UC46_5641	UC46_5640	30567		UC46_39117
S38718314	1809		UC46_33448	S34125300	9674		UC46_37549
S38709139	1810		UC46_44304	S22534107	13179		UC46_36283
S38718786	1811		UC46_23856	S38689182	653		UC46_26681
S38719882	1812		UC46_18208	S22549303	8780		UC46_27195
S38730432	1813		UC46_18338	S38712190	3580		UC46_35985
S38747191	1814		UC46_32365	S38712417	4925		UC46_44660
S38702829	1815		UC46_26196	S24635968	6626		UC46_24566
S38721887	1816		UC46_38753	S22599287	7612		UC46_27949
S38721472	1817		UC46_30329	UC46_9003	61944		UC46_44887
S38709522	1818		UC46_33051	UC46_22402	47067		UC46_37579
S38739066	1819		UC46_14017	S38707496	2947		UC46_28111
S38730418	1820		UC46_40708	S38735523	2775		UC46_44289
S38739566	1821		UC46_6039	S38722143	2654		UC46_29593
S38696958	1822		UC46_6827	S38702604	917		UC46_45681
S38721174	1823		UC46_133	S38715615	3698		UC46_23764
S38712718	1824		UC46_43806	S44299768	17229		UC46_27541
S38706058	1825		UC46_12833	S22541464	6073		UC46_35834
S38722509	1826		UC46_16024	S38735300	3549		UC46_19683
S38740433	1827		UC46_19494	S22542684	8167		UC46_45426
S38733477	1828		UC46_36373	S22551328	14955		UC46_19281
S38713658	1829		UC46_22032	S24635385	13924		UC46_28515
S38708668	1830		UC46_27315	S22537251	18408		UC46_42351
S38712876	1831		UC46_36627	S22583600	7655		UC46_36472
S38708432	1832		UC46_9354	S24240604	20393		UC46_29018
S38750987	1833		UC46_28321	S22559249	16102		UC46_23468
S38732569	1834		UC46_17468	S22550795	7720		UC46_2821
S38704665	1835		UC46_10102	S22548627	8717		UC46_24418
S38701913	1836		UC46_15694	S22544839	12975		UC46_45013
S38741498	1837		UC46_45642	UC46_2302	24929		UC46_25840
S38738451	1838		UC46_11325	S38739771	4795		UC46_13048
S38692047	1839		UC46_28293	S22559432	17751		UC46_24077
S38703104	1840		UC46_25783	S24635206	15823		UC46_26928
S38739314	1841		UC46_39815	S23020647	19961		UC46_32395
S38704980	1842		UC46_43020	S22531314	5855		UC46_27133
S38739232	1843		UC46_163	S38744894	601		UC46_35131
S38715304	1844		UC46_18673	S38724855	2121		UC46_27043
S38698400	1845		UC46_13923	S38740134	1100		UC46_36002
S38737297	1846		UC46_13181	S38697639	1128		UC46_27406
S38702798	1847		UC46_14957	S38722383	4041		UC46_37307
S38732624	1848		UC46_17296	S24634844	16913		UC46_7140
S38735290	1849		UC46_37385	S22580174	12775		UC46_32328
S38735536	1850		UC46_31493	UC46_43909	26081		UC46_32323
S38724757	1851		UC46_26235	S24636215	13827		UC46_24897
S38738260	1852		UC46_42971	S22533047	19034		UC46_30236
S38705035	1853		UC46_11125	S38740687	5382		UC46_25010
S38708853	1854		UC46_11647	S44292006	11909		UC46_29733
S38702670	1855		UC46_43086	S22532331	6952		UC46_27308
S38723507	1856		UC46_18624	S38721844	1083		UC46_29597
S38740672	1857		UC46_22695	S38734880	4437		UC46_25417
S38722487	1858		UC46_15886	S22601427	7382		UC46_35587
S38696863	1859		UC46_24987	S38698708	4824		UC46_26921
S38705341	1860		UC46_32907	S38703126	1731		UC46_29276
S38690587	1861		UC46_39918	S23021063	9082		UC46_43503
S38724744	1862		UC46_470	UC46_859	27159		UC46_31264
S38724224	1863		UC46_11473	S38735209	592		UC46_24305
S38731231	1864		UC46_24236	S38692796	2413		UC46_35157
S38718691	1865		UC46_17642	S22592041	13036		UC46_20665
S38698865	1866		UC46_37173	S22587100	12999		UC46_24367
S38700946	1867		UC46_37562	S22580876	17792		UC46_45126
S38748993	1868		UC46_2263	UC46_2266	24977		UC46_36251
S38698936	1869		UC46_31389	UC46_29605	39281		UC46_34248
S38713688	1870		UC46_1406	S34124546	17729		UC46_36041
S38706523	1871		UC46_2147	S22543639	10964		UC46_42361
S38738989	1872		UC46_2187	S38732494	524		UC46_36090
S38740280	1873		UC46_45722	S34124631	10883		UC46_24849
S38719964	1874		UC46_14297	S44305725	12594		UC46_44907
S38700360	1875		UC46_19962	S22539668	15433		UC46_42572
S38735928	1876		UC46_38119	S22579191	18923		UC46_37700
S38700910	1877		UC46_1911	S34124514	10449		UC46_39866
S38738375	1878		UC46_23815	S22606151	20826		UC46_36369
S38740409	1879		UC46_26137	S24635685	12827		UC46_36888
S38736120	1880		UC46_21849	S22571782	20282		UC46_26286
S38730840	1881		UC46_24303	UC46_1889	25741		UC46_32143
S38715363	1882		UC46_23999	S38690446	5120		UC46_43283
S38691098	1883		UC46_5441	S44238039	11744		UC46_27140
S38719242	1884		UC46_1353	S38711895	1447		UC46_36031
S38708192	1885		UC46_9653	S22539262	15939		UC46_27367
S38699080	1886		UC46_43050	UC46_27383	23505		UC46_23678
S38722219	1887		UC46_7339	S44267862	18025		UC46_27968
S38705925	1888		UC46_1589	UC46_1580	23388		UC46_36196
S38721840	1889		UC46_5603	S38740249	3154		UC46_28176
S38739603	1890		UC46_6261	UC46_6262	33129		UC46_45053
S38723828	1891		UC46_2133	S38704128	5604		UC46_45925
S38719233	1892		UC46_39353	UC46_39354	53901		UC46_25371
S38713407	1893		UC46_36463	S22552284	19905		UC46_35870
S38733355	1894		UC46_14326	S22601775	14442		UC46_32578
S38723585	1895		UC46_36644	S22583789	18538		UC46_30933
S38718479	1896		UC46_11541	S22593422	18077		UC46_43271
S38745653	1897		UC46_15671	S44214078	13054		UC46_39393
S38704302	1898		UC46_17036	S23017864	18887		UC46_42734
S38724742	1899		UC46_19711	S22546195	14259		UC46_41287
S38747393	1900		UC46_32964	S38703495	4633		UC46_33746
S38706573	1901		UC46_15873	S44212337	12167		UC46_32422
S38703140	1902		UC46_32704	UC46_4053	60376		UC46_44886
S38731169	1903		UC46_240	S38748452	2105		UC46_26756
S38741515	1904		UC46_14896	S38733251	5124		UC46_40215
S38715347	1905		UC46_26236	S24636219	15470		UC46_42462
S38750810	1906		UC46_15563	S22598645	13949		UC46_45014
S38696110	1907		UC46_17097	S38708497	3446		UC46_35802
S38735969	1908		UC46_5960	S38736917	1338		UC46_36184
S38719037	1909		UC46_37633	S22577041	13617		UC46_27075
S38708612	1910		UC46_20061	S24242859	7915		UC46_29141
S38704910	1911		UC46_30025	S38721424	4599		UC46_24843
S38720086	1912		UC46_16431	S22581222	8160		UC46_27135
S38718798	1913		UC46_1895	S38713540	1696		UC46_37698
S38712385	1914		UC46_3279	S38717045	3931		UC46_26858
S38732838	1915		UC46_29994	UC46_30052	30103		UC46_24961
S38740276	1916		UC46_25128	S38699626	3650		UC46_26597
S38710847	1917		UC46_44982	S22537959	13496		UC46_24354
S38705902	1918		UC46_39951	S23019344	11416		UC46_44560
S38713714	1919		UC46_26111	S24635651	19255		UC46_37021
S38744175	1920		UC46_39296	S23017668	18192		UC46_39145
S38699137	1921		UC46_21100	S22536140	17385		UC46_45580
S38740326	1922		UC46_39241	S23016718	16326		UC46_20019
S38713656	1923		UC46_9713	S38700505	1188		UC46_41425
S38702965	1924		UC46_26001	S24635489	12991		UC46_36995
S38718352	1925		UC46_37167	S22587075	14040		UC46_42703
S38707576	1926		UC46_44211	S26282175	19853		UC46_33245
S38712403	1927		UC46_5142	S38723504	1184		UC46_39028
S38698956	1928		UC46_26258	S24636054	16011		UC46_43594
S38731001	1929		UC46_40392	S24241277	12839		UC46_28228
S38717195	1930		UC46_31603	UC46_12165	23029		UC46_20549
S38724198	1931		UC46_25355	S24634830	7275		UC46_24959
S38707419	1932		UC46_6793	S38693943	1330		UC46_42333
S38721195	1933		UC46_38841	S22599674	7517		UC46_36342
S38744489	1934		UC46_37527	S22576615	20339		UC46_43676
S38689452	1935		UC46_9523	S38721076	3230		UC46_43813
S38721149	1936		UC46_9428	S22592755	14959		UC46_45520
S38706067	1937		UC46_14564	S22571800	19321		UC46_28218
S38751005	1938		UC46_36741	S22546669	8150		UC46_23724
S38706329	1939		UC46_25637	S24635120	14414		UC46_40670
S38692193	1940		UC46_10339	S22590671	7897		UC46_24428
S38721614	1941		UC46_10566	S38712604	5749		UC46_24841
S38724176	1942		UC46_37645	S22581095	8817		UC46_23794
S38690700	1943		UC46_36818	S22545742	18891		UC46_25830
S38721551	1944		UC46_27784	S22543803	16260		UC46_46086
S38724902	1945		UC46_25358	S24634912	15617		UC46_25541
S38740733	1946		UC46_9235	S38715610	564		UC46_25066
S38748338	1947		UC46_17674	S22600192	18452		UC46_29587
S38723485	1948		UC46_14451	S38749005	2932		UC46_36959
S38712302	1949		UC46_27596	S22541128	18806		UC46_44599
S38699679	1950		UC46_16425	S23017898	6892		UC46_26948
S38740724	1951		UC46_45832	UC46_8309	23179		UC46_31477
S38740366	1952		UC46_25706	S24635057	13189		UC46_44288
S38699463	1953		UC46_27446	S22542771	9605		UC46_43473
S38723595	1954		UC46_10552	S38719059	154		UC46_26332
S38739810	1955		UC46_18089	S38719963	1975		UC46_8988
S38717068	1956		UC46_15136	S38713226	3000		UC46_37364
S38721293	1957		UC46_982	S38719524	5760		UC46_45610
S38747985	1958		UC46_22432	S22605384	19628		UC46_19740
S38710915	1959		UC46_27974	114329720	61997		UC46_18028
S38736121	1960		UC46_14030	S22550730	6452		UC46_24190
S38721861	1961		UC46_10626	S22606185	20341		UC46_24093
S38704211	1962		UC46_39143	S22600641	8261		UC46_38247
S38692702	1963		UC46_37862	S22577918	13707		UC46_45665
S38721245	1964		UC46_27490	S22543304	7866		UC46_31529
S38708058	1965		UC46_38740	S22603942	20555		UC46_37820
S38746974	1966		UC46_18251	S22552683	13624		UC46_23650
S38705224	1967		UC46_33282	UC46_19252	23874		UC46_42671
S38694860	1968		UC46_10117	S38740251	3820		UC46_37026
S38713199	1969		UC46_27394	S22540221	16284		UC46_44292
S38691981	1970		UC46_28421	UC46_29179	22574		UC46_36771
S38732386	1971		UC46_9603	S22546589	15917		UC46_31817
S38749766	1972		UC46_32064	S38738757	2896		UC46_45463
[truncated: 60,443 more rows]

## Sheet: Sheet2
		1		S38709555
		2		S38735690
		3		S38703261
		4		S38718954
		5		S38739881
		6		S38703147
		7		S38708325
		8		S38740178
		9		S38701113
		10		S38735236
		11		S38738674
		12		S38735828
		13		S38713059
		14		S38740686
		15		S38692698
		16		S38734849
		17		S38735508
		18		S38731334
		19		S38708480
		20		S38741475
		21		S38721478
		22		S38694607
		23		S38731215
		24		S38713061
		25		S38730259
		26		S38707690
		27		S38740336
		28		S38724740
		29		S38691643
		30		S38745714
		31		S38733641
		32		S38708184
		33		S38740417
		34		S38719872
		35		S38708205
		36		S38736859
		37		S38732634
		38		S38730409
		39		S38706311
		40		S38699721
		41		S38721803
		42		S38700165
		43		S38702667
		44		S38725376
		45		S38710922
		46		S38721275
		47		S38735823
		48		S38725060
		49		S38712332
		50		S38736117
		51		S38706553
		52		S38745473
		53		S38709219
		54		S38745606
		55		S38699054
		56		S38721309
		57		S38706201
		58		S38747234
		59		S38711607
		60		S38694111
		61		S38698706
		62		S38713702
		63		S38718729
		64		S38740442
		65		S38733434
		66		S38697783
		67		S38713474
		68		S38695193
		69		S38690005
		70		S38708303
		71		S38719839
		72		S38712054
		73		S38706000
		74		S38702555
		75		S38730023
		76		S38688998
		77		S38732395
		78		S38722616
		79		S38735361
		80		S38744496
		81		S38733352
		82		S38722799
		83		S38700547
		84		S38738696
		85		S38698603
		86		S38706646
		87		S38706118
		88		S38725394
		89		S38722565
		90		S38734518
		91		S38735139
		92		S38741555
		93		S38745779
		94		S38711740
		95		S38746698
		96		S38700176
		97		S38708514
		98		S38730274
		99		S38707333
		100		S38746507
		101		S38745391
		102		S38748389
		103		S38740368
		104		S38700372
		105		S38737978
		106		S38724098
		107		S38707155
		108		S38739713
		109		S38734757
		110		S38708419
		111		S38708242
		112		S38699920
		113		S38738223
		114		S38749647
		115		S38703433
		116		S38724140
		117		S38707822
		118		S38718840
		119		S38735521
		120		S38739468
		121		S38740377
		122		S38705129
		123		S38725162
		124		S38697652
		125		S38692209
		126		S38689791
		127		S38738060
		128		S38741211
		129		S38725136
		130		S38699303
		131		S38698538
		132		S38740365
		133		S38734067
		134		S38709404
		135		S38725081
		136		S38748057
		137		S38749597
		138		S38695913
		139		S38735438
		140		S38709038
		141		S38688906
		142		S38748397
		143		S38694633
		144		S38739154
		145		S38706217
		146		S38718794
		147		S38713836
		148		S38744160
		149		S38725288
		150		S38693579
		151		S38700398
		152		S38732644
		153		S38720973
		154		S38719059
		155		S38736308
		156		S38710753
		157		S38713112
		158		S38735706
		159		S38745721
		160		S38707161
		161		S38725274
		162		S38744604
		163		S38715817
		164		S38692466
		165		S38704964
		166		S38713614
		167		S38712373
		168		S38747430
		169		S38718657
		170		S38699738
		171		S38703692
		172		S38718933
		173		S38702707
		174		S38731066
		175		S38748421
		176		S38715668
		177		S38694076
		178		S38715310
		179		S38705300
		180		S38708574
		181		S38705892
		182		S38741333
		183		S38706180
		184		S38738492
		185		S38721970
		186		S38749138
		187		S38705977
		188		S38711869
		189		S38749720
		190		S38708018
		191		S38734712
		192		S38728070
		193		S38707818
		194		S38720563
		195		S38746871
		196		S38740662
		197		S38700448
		198		S38740107
		199		S38745614
		200		S38745514
		201		S38694126
		202		S38713145
		203		S38740655
		204		S38716960
		205		S38691880
		206		S38699461
		207		S38708554
		208		S38748383
		209		S38744112
		210		S38708542
		211		S38744344
		212		S38741148
		213		S38712273
		214		S38706640
		215		S38709516
		216		S38738658
		217		S38707857
		218		S38693805
		219		S38741306
		220		S38722200
		221		S38748419
		222		S38748489
		223		S38747302
		224		S38738689
		225		S38722386
		226		S38689345
		227		S38711785
		228		S38711903
		229		S38723784
		230		S38699145
		231		S38705123
		232		S38738753
		233		S38711004
		234		S38715587
		235		S38701251
		236		S38711858
		237		S38738405
		238		S38718550
		239		S38728465
		240		S38741208
		241		S38706233
		242		S38735178
		243		S38750099
		244		S38720947
		245		S38721649
		246		S38744354
		247		S38694470
		248		S38712341
		249		S38698317
		250		S38698203
		251		S38709220
		252		S38739654
		253		S38695599
		254		S38715864
		255		S38748407
		256		S38724982
		257		S38721394
		258		S38691974
		259		S38712157
		260		S38690233
		261		S38718339
		262		S38730757
		263		S38703175
		264		S38738380
		265		S38695709
		266		S38707422
		267		S38727783
		268		S38742026
		269		S38733399
		270		S38692302
		271		S38723505
		272		S38715910
		273		S38695222
		274		S38745942
		275		S38708493
		276		S38740492
		277		S38747276
		278		S38703814
		279		S38712113
		280		S38723526
		281		S38730681
		282		S38731306
		283		S38719277
		284		S38744095
		285		S38738614
		286		S38708955
		287		S38744497
		288		S38739954
		289		S38703592
		290		S38747108
		291		S38731400
		292		S38749778
		293		S38740638
		294		S38725249
		295		S38744168
		296		S38747223
		297		S38703981
		298		S38748293
		299		S38708036
		300		S38739547
		301		S38710994
		302		S38716916
		303		S38741450
		304		S38734843
		305		S38724266
		306		S38712839
		307		S38719789
		308		S38747047
		309		S38738396
		310		S38745585
		311		S38749103
		312		S38722038
		313		S38718478
		314		S38689922
		315		S38711886
		316		S38740573
		317		S38715394
		318		S38699192
		319		S38725096
		320		S38725346
		321		S38723772
		322		S38735249
		323		S38723647
		324		S38721407
		325		S38690358
		326		S38740205
		327		S38700788
		328		S38724211
		329		S38699312
		330		S38705285
		331		S38740503
		332		S38712128
		333		S38739498
		334		S38706476
		335		S38695850
		336		S38710762
		337		S38740088
		338		S38735802
		339		S38748975
		340		S38713748
		341		S38703039
		342		S38716992
		343		S38732432
		344		S38737937
		345		S38704928
		346		S38713330
		347		S38697307
		348		S38747242
		349		S38711729
		350		S38748404
		351		S38747219
		352		S38708590
		353		S38741419
		354		S38722610
		355		S38750027
		356		S38739741
		357		S38738525
		358		S38704959
		359		S38703665
		360		S38699364
		361		S38723770
		362		S38731181
		363		S38697179
		364		S38733804
		365		S38690842
		366		S38710876
		367		S38694575
		368		S38692699
		369		S38740318
		370		S38741978
		371		S38692817
		372		S38712116
		373		S38725207
		374		S38720009
		375		S38709413
		376		S38703192
		377		S38692024
		378		S38710836
		379		S38713627
		380		S38715787
		381		S38708095
		382		S38737699
		383		S38695848
		384		S38744104
		385		S38719881
		386		S38696087
		387		S38701672
		388		S38733393
		389		S38715074
		390		S38743591
		391		S38710868
		392		S38691036
		393		S38705551
		394		S38695905
		395		S38706037
		396		S38739144
		397		S38723670
		398		S38746532
		399		S38708758
		400		S38718714
		401		S38704267
		402		S38744166
		403		S38717240
		404		S38744688
		405		S38721501
		406		S38718539
		407		S38692142
		408		S38746907
		409		S38702608
		410		S38735852
		411		S38690114
		412		S38720880
		413		S38691660
		414		S38710765
		415		S38735633
		416		S38706011
		417		S38715813
		418		S38745495
		419		S38699233
		420		S38699196
		421		S38700091
		422		S38698514
		423		S38703682
		424		S38736013
		425		S38702953
		426		S38694025
		427		S38719263
		428		S38698014
		429		S38714394
		430		S38747138
		431		S38708560
		432		S38712924
		433		S38707051
		434		S38702606
		435		S38709176
		436		S38735097
		437		S38723963
		438		S38744162
		439		S38709030
		440		S38693681
		441		S38745480
		442		S38739839
		443		S38732277
		444		S38709565
		445		S38699825
		446		S38746652
		447		S38721750
		448		S38699127
		449		S38703704
		450		S38690969
		451		S38707522
		452		S38689569
		453		S38738030
		454		S38698650
		455		S38724738
		456		S38708671
		457		S38720115
		458		S38692384
		459		S38692170
		460		S38695664
		461		S38706984
		462		S38696685
		463		S38722622
		464		S38710709
		465		S38698761
		466		S38698730
		467		S38722674
		468		S38721052
		469		S38720905
		470		S38742780
		471		S38748390
		472		S38717153
		473		S38715608
		474		S38703381
		475		S38709127
		476		S38741496
		477		S38719385
		478		S38708701
		479		S38715003
		480		S38717163
		481		S38749143
		482		S38724994
		483		S38712101
		484		S38723874
		485		S38691509
		486		S38731406
		487		S38746783
		488		S38733122
		489		S38691788
		490		S38711819
		491		S38719036
		492		S38744699
		493		S38722942
		494		S38707594
		495		S38708988
		496		S38746218
		497		S38733602
		498		S38706259
		499		S38706508
		500		S38692439
		501		S38729716
		502		S38698519
		503		S38746107
		504		S38716123
		505		S38712890
		506		S38706955
		507		S38739072
		508		S38690444
		509		S38744098
		510		S38698817
		511		S38708267
		512		S38689291
		513		S38738922
		514		S38700481
		515		S38746634
		516		S38709046
		517		S38699852
		518		S38748221
		519		S38701999
		520		S38721023
		521		S38692048
		522		S38707983
		523		S38712628
		524		S38732494
		525		S38741125
		526		S38735971
		527		S38718450
		528		S38740439
		529		S38719328
		530		S38721700
		531		S38747473
		532		S38745708
		533		S38721487
		534		S38704570
		535		S38724983
		536		S38746273
		537		S38712453
		538		S38713404
		539		S38715351
		540		S38715882
		541		S38738937
		542		S38747195
		543		S38730980
		544		S38712572
		545		S38689692
		546		S38736808
		547		S38709583
		548		S38708499
		549		S38743130
		550		S38700816
		551		S38721091
		552		S38715675
		553		S38723525
		554		S38700575
		555		S38724705
		556		S38694874
		557		S38746291
		558		S38735421
		559		S38723717
		560		S38689976
		561		S38730492
		562		S38735908
		563		S38738218
		564		S38715610
		565		S38721135
		566		S38705209
		567		S38730564
		568		S38730397
		569		S38725404
		570		S38721109
		571		S38734877
		572		S38738814
		573		S38731723
		574		S38740667
		575		S38712719
		576		S38736672
		577		S38722477
		578		S38730913
		579		S38740529
		580		S38745541
		581		S38720014
		582		S38706738
		583		S38724643
		584		S38745559
		585		S38745870
		586		S38739490
		587		S38691828
		588		S38735356
		589		S38739994
		590		S38692342
		591		S38696693
		592		S38735209
		593		S38704191
		594		S38701769
		595		S38709502
		596		S38699019
		597		S38706624
		598		S38719007
		599		S38711710
		600		S38697069
		601		S38744894
		602		S38739528
		603		S38692045
		604		S38707369
		605		S38701705
		606		S38732348
		607		S38707720
		608		S38712454
		609		S38724315
		610		S38747010
		611		S38731259
		612		S38721768
		613		S38722664
		614		S38746669
		615		S38732016
		616		S38709579
		617		S38712546
		618		S38708163
		619		S38704827
		620		S38700267
		621		S38693584
		622		S38724771
		623		S38706910
		624		S38691844
		625		S38721345
		626		S38741837
		627		S38701064
		628		S38702616
		629		S38705093
		630		S38724125
		631		S38696978
		632		S38738617
		633		S38744218
		634		S38707366
		635		S38715006
		636		S38712350
		637		S38702282
		638		S38739667
		639		S38716807
		640		S38700905
		641		S38689483
		642		S38698926
		643		S38695041
		644		S38724029
		645		S38740007
		646		S38722922
		647		S38723679
		648		S38744140
		649		S38750015
		650		S38701980
		651		S38722555
		652		S38732747
		653		S38689182
		654		S38692348
		655		S38740583
		656		S38745937
		657		S38740076
		658		S38736012
		659		S38708168
		660		S38700700
		661		S38707621
		662		S38710707
		663		S38693539
		664		S38738106
		665		S38725195
		666		S38725157
		667		S38703698
		668		S38721177
		669		S38696934
		670		S38735022
		671		S38693237
		672		S38707641
		673		S38696997
		674		S38699735
		675		S38706047
		676		S38724219
		677		S38740052
		678		S38747480
		679		S38738290
		680		S38706885
		681		S38715499
		682		S38689532
		683		S38749832
		684		S38707631
		685		S38702817
		686		S38709130
		687		S38699601
		688		S38735306
		689		S38713562
		690		S38707507
		691		S38700423
		692		S38741506
		693		S38715990
		694		S38707380
		695		S38722629
		696		S38723568
		697		S38690920
		698		S38747240
		699		S38704246
		700		S38695918
		701		S38710968
		702		S38712888
		703		S38704858
		704		S38692317
		705		S38744771
		706		S38700339
		707		S38706617
		708		S38701506
		709		S38702783
		710		S38739770
		711		S38713229
		712		S38705000
		713		S38713632
		714		S38721746
		715		S38745816
		716		S38738972
		717		S38721172
		718		S38722545
		719		S38715982
		720		S38731413
		721		S38744647
		722		S38712871
		723		S38709586
		724		S38735340
		725		S38721453
		726		S38695765
		727		S38696409
		728		S38689068
		729		S38733226
		730		S38722197
		731		S38712766
		732		S38738039
		733		S38713263
		734		S38709214
		735		S38689904
		736		S38700622
		737		S38740137
		738		S38748471
		739		S38721837
		740		S38723656
		741		S38750867
		742		S38711007
		743		S38699324
		744		S38720033
		745		S38726229
		746		S38706700
		747		S38739858
		748		S38705711
		749		S38712470
		750		S38697771
		751		S38708594
		752		S38730815
		753		S38719928
		754		S38703931
		755		S38689648
		756		S38722397
		757		S38706534
		758		S38716950
		759		S38747154
		760		S38709246
		761		S38720883
		762		S38722325
		763		S38715290
		764		S38746496
		765		S38700454
		766		S38722466
		767		S38690308
		768		S38723452
		769		S38739544
		770		S38725051
		771		S38746742
		772		S38721894
		773		S38719860
		774		S38690306
		775		S38690367
		776		S38710415
		777		S38715405
		778		S38750083
		779		S38705360
		780		S38700453
		781		S38738339
		782		S38704682
		783		S38705931
		784		S38749646
		785		S38740714
		786		S38721663
		787		S38693264
		788		S38698985
		789		S38740634
		790		S38746208
		791		S38715404
		792		S38691860
		793		S38738640
		794		S38748413
		795		S38692566
		796		S38721250
		797		S38737165
		798		S38728318
		799		S38744673
		800		S38748418
		801		S38721244
		802		S38693622
		803		S38705133
		804		S38728217
		805		S38741295
		806		S38741374
		807		S38724012
		808		S38694768
		809		S38696786
		810		S38744589
		811		S38716118
		812		S38749908
		813		S38698388
		814		S38748038
		815		S38732462
		816		S38706826
		817		S38712852
		818		S38692329
		819		S38741565
		820		S38709147
		821		S38708489
		822		S38733759
		823		S38745587
		824		S38718748
		825		S38710566
		826		S38712001
		827		S38749159
		828		S38699009
		829		S38735926
		830		S38735575
		831		S38694174
		832		S38730942
		833		S38738372
		834		S38738048
		835		S38741179
		836		S38703321
		837		S38699128
		838		S38730530
		839		S38696325
		840		S38719072
		841		S38712844
		842		S38732823
		843		S38713534
		844		S38723648
		845		S38738167
		846		S38724308
		847		S38719282
		848		S38745700
		849		S38706890
		850		S38690655
		851		S38732731
		852		S38715269
		853		S38735811
		854		S38721734
		855		S38712706
		856		S38740059
		857		S38703664
		858		S38703573
		859		S38707940
		860		S38706778
		861		S38710542
		862		S38712533
		863		S38736634
		864		S38703864
		865		S38710067
		866		S38702145
		867		S38703324
		868		S38723951
		869		S38707315
		870		S38712703
		871		S38721878
		872		S38712465
		873		S38715316
		874		S38718537
		875		S38709232
		876		S38715840
		877		S38745584
		878		S38706280
		879		S38703187
		880		S38735125
		881		S38703693
		882		S38713093
		883		S38713065
		884		S38712227
		885		S38711839
		886		S38746672
		887		S38735459
		888		S38707279
		889		S38715756
		890		S38717188
		891		S38699270
		892		S38700597
		893		S38704277
		894		S38723830
		895		S38736009
		896		S38719396
		897		S38703777
		898		S38732120
		899		S38705821
		900		S38698054
		901		S38723488
		902		S38712204
		903		S38712164
		904		S38721656
		905		S38730483
		906		S38700760
		907		S38736711
		908		S38719995
		909		S38740684
		910		S38706055
		911		S38749622
		912		S38709561
		913		S38718875
		914		S38725035
		915		S38750013
		916		S38724011
		917		S38702604
		918		S38699354
		919		S38721829
		920		S38721341
		921		S38745493
		922		S38739766
		923		S38721531
		924		S38732305
		925		S38739835
		926		S38724186
		927		S38704542
		928		S38731322
		929		S38694097
		930		S38706158
		931		S38732560
		932		S38700367
		933		S38738228
		934		S38721842
		935		S38739959
		936		S38724154
		937		S38703344
		938		S38739802
		939		S38723894
		940		S38712877
		941		S38738162
		942		S38711803
		943		S38735185
		944		S38710220
		945		S38705557
		946		S38730912
		947		S38715349
		948		S38746170
		949		S38738879
		950		S38737309
		951		S38708630
		952		S38694950
		953		S38724815
		954		S38739941
		955		S38720984
		956		S38748941
		957		S38721312
		958		S38693641
		959		S38744641
		960		S38740252
		961		S38722508
		962		S38737286
		963		S38734564
		964		S38689321
		965		S38719919
		966		S38698722
		967		S38709260
		968		S38690353
		969		S38742508
		970		S38744132
		971		S38746839
		972		S38735805
		973		S38692615
		974		S38719097
		975		S38740331
		976		S38741497
		977		S38732605
		978		S38741448
		979		S38723814
		980		S38744391
		981		S38709497
		982		S38725456
		983		S38740327
		984		S38721062
		985		S38698555
		986		S38747896
		987		S38722441
		988		S38709255
		989		S38720049
		990		S38724773
		991		S38719107
		992		S38692134
		993		S38711850
		994		S38713105
		995		S38748831
		996		S38723643
		997		S38699148
		998		S38744428
		999		S38712725
		1000		S38748410
		1001		S38741324
		1002		S38692830
		1003		S38715800
		1004		S38734903
		1005		S38706604
		1006		S38721327
		1007		S38739791
		1008		S38689096
		1009		S38712707
		1010		S38722201
		1011		S38712488
		1012		S38724996
		1013		S38707573
		1014		S38738962
		1015		S38707998
		1016		S38740514
		1017		S38706435
		1018		S38724089
		1019		S38719230
		1020		S38719802
		1021		S38706164
		1022		S38750504
		1023		S38721735
		1024		S38747402
		1025		S38695423
		1026		S38733785
		1027		S38750049
		1028		S38708083
		1029		S38740637
		1030		S38696494
		1031		S38709208
		1032		S38740480
		1033		S38742889
		1034		S38725435
		1035		S38709024
		1036		S38738367
		1037		S38729787
		1038		S38740428
		1039		S38725357
		1040		S38735554
		1041		S38707230
		1042		S38709381
		1043		S38708600
		1044		S38708565
		1045		S38720044
		1046		S38707493
		1047		S38730614
		1048		S38708596
		1049		S38740248
		1050		S38746076
		1051		S38708768
		1052		S38721294
		1053		S38707055
		1054		S38706186
		1055		S38698793
		1056		S38735889
		1057		S38689426
		1058		S38745460
		1059		S38731375
		1060		S38692761
		1061		S38725352
		1062		S38717022
		1063		S38713139
		1064		S38747337
		1065		S38713957
		1066		S38692476
		1067		S38737714
		1068		S38711662
		1069		S38708757
		1070		S38719754
		1071		S38706141
		1072		S38704777
		1073		S38745528
		1074		S38706601
		1075		S38701061
		1076		S38725005
		1077		S38688997
		1078		S38710848
		1079		S38733600
		1080		S38689185
		1081		S38730999
		1082		S38689247
		1083		S38721844
		1084		S38740537
		1085		S38716828
		1086		S38701908
		1087		S38735732
		1088		S38709004
		1089		S38695740
		1090		S38712921
		1091		S38746526
		1092		S38725091
		1093		S38709552
		1094		S38718596
		1095		S38699473
		1096		S38740576
		1097		S38707607
		1098		S38722707
		1099		S38691117
		1100		S38740134
		1101		S38724780
		1102		S38699144
		1103		S38693360
		1104		S38703672
		1105		S38722268
		1106		S38694382
		1107		S38708715
		1108		S38741257
		1109		S38734707
		1110		S38739658
		1111		S38715550
		1112		S38721715
		1113		S38739682
		1114		S38746121
		1115		S38725200
		1116		S38721516
		1117		S38698122
		1118		S38744203
		1119		S38729976
		1120		S38739633
		1121		S38704672
		1122		S38708515
		1123		S38704891
		1124		S38718465
		1125		S38707801
		1126		S38723896
		1127		S38696390
		1128		S38697639
		1129		S38732679
		1130		S38719255
		1131		S38691781
		1132		S38715657
		1133		S38713532
		1134		S38733595
		1135		S38718705
		1136		S38718207
		1137		S38748427
		1138		S38716994
		1139		S38692406
		1140		S38723529
		1141		S38729212
		1142		S38715605
		1143		S38724301
		1144		S38718114
		1145		S38715155
		1146		S38708577
		1147		S38700122
		1148		S38715183
		1149		S38725143
		1150		S38708643
		1151		S38724857
		1152		S38739003
		1153		S38707586
		1154		S38704850
		1155		S38706129
		1156		S38740293
		1157		S38733378
		1158		S38693719
		1159		S38705148
		1160		S38704051
		1161		S38718640
		1162		S38695340
		1163		S38699169
		1164		S38740078
		1165		S38706736
		1166		S38700795
		1167		S38704365
		1168		S38725007
		1169		S38698944
		1170		S38712501
		1171		S38723758
		1172		S38721467
		1173		S38741353
		1174		S38707619
		1175		S38730547
		1176		S38712899
		1177		S38719221
		1178		S38694706
		1179		S38712651
		1180		S38748778
		1181		S38699097
		1182		S38692792
		1183		S38712631
		1184		S38723504
		1185		S38694994
		1186		S38713091
		1187		S38707158
		1188		S38700505
		1189		S38707692
		1190		S38741290
		1191		S38713168
		1192		S38703850
		1193		S38730888
		1194		S38691834
		1195		S38722116
		1196		S38694842
		1197		S38741465
		1198		S38710751
		1199		S38693921
		1200		S38731425
		1201		S38740395
		1202		S38720951
		1203		S38723848
		1204		S38704422
		1205		S38708316
		1206		S38693488
		1207		S38731112
		1208		S38721804
		1209		S38690108
		1210		S38719814
		1211		S38732213
		1212		S38712884
		1213		S38703005
		1214		S38735861
		1215		S38722400
		1216		S38745730
		1217		S38735820
		1218		S38709120
		1219		S38733634
		1220		S38746264
		1221		S38708129
		1222		S38697814
		1223		S38732190
		1224		S38695625
		1225		S38748178
		1226		S38698483
		1227		S38712692
		1228		S38724805
		1229		S38706224
		1230		S38722118
		1231		S38702242
		1232		S38748417
		1233		S38740451
		1234		S38711973
		1235		S38699933
		1236		S38731227
		1237		S38723632
		1238		S38715010
		1239		S38746156
		1240		S38746215
		1241		S38709044
		1242		S38734932
		1243		S38703031
		1244		S38697005
		1245		S38744336
		1246		S38740628
		1247		S38697794
		1248		S38739510
		1249		S38711627
		1250		S38709417
		1251		S38715423
		1252		S38749602
		1253		S38741232
		1254		S38713618
		1255		S38733900
		1256		S38740317
		1257		S38698664
		1258		S38698961
		1259		S38721073
		1260		S38718912
		1261		S38722542
		1262		S38700973
		1263		S38712635
		1264		S38699392
		1265		S38707368
		1266		S38708897
		1267		S38738204
		1268		S38721737
		1269		S38715625
		1270		S38721334
		1271		S38735986
		1272		S38739888
		1273		S38744094
		1274		S38706384
		1275		S38732248
		1276		S38708999
		1277		S38700586
		1278		S38699101
		1279		S38689990
		1280		S38707262
		1281		S38695272
		1282		S38728012
		1283		S38713629
		1284		S38732300
		1285		S38705370
		1286		S38737959
		1287		S38722630
		1288		S38744674
		1289		S38744667
		1290		S38733514
		1291		S38711841
		1292		S38718365
		1293		S38740479
		1294		S38722634
		1295		S38704271
		1296		S38718634
		1297		S38738408
		1298		S38725041
		1299		S38718383
		1300		S38697900
		1301		S38739764
		1302		S38724783
		1303		S38692349
		1304		S38706310
		1305		S38712623
		1306		S38741960
		1307		S38693482
		1308		S38690019
		1309		S38719289
		1310		S38735484
		1311		S38699414
		1312		S38721925
		1313		S38745619
		1314		S38738579
		1315		S38707611
		1316		S38713103
		1317		S38693572
		1318		S38745496
		1319		S38724185
		1320		S38701062
		1321		S38719323
		1322		S38736170
		1323		S38707655
		1324		S38748924
		1325		S38723489
		1326		S38704596
		1327		S38747055
		1328		S38738973
		1329		S38699363
		1330		S38693943
		1331		S38738226
		1332		S38732197
		1333		S38718641
		1334		S38709595
		1335		S38693364
		1336		S38692353
		1337		S38689122
		1338		S38736917
		1339		S38740244
		1340		S38744062
		1341		S38744270
		1342		S38720935
		1343		S38738697
		1344		S38741209
		1345		S38706819
		1346		S38712825
		1347		S38707443
		1348		S38698498
		1349		S38707232
		1350		S38737916
		1351		S38735635
		1352		S38707310
		1353		S38747009
		1354		S38724167
		1355		S38709392
		1356		S38710777
		1357		S38718372
		1358		S38698327
		1359		S38701846
		1360		S38736561
		1361		S38718902
		1362		S38748331
		1363		S38704100
		1364		S38706363
		1365		S38698790
		1366		S38700132
		1367		S38721477
		1368		S38696722
		1369		S38710708
		1370		S38738004
		1371		S38736236
		1372		S38715705
		1373		S38721639
		1374		S38709370
		1375		S38711032
		1376		S38746830
		1377		S38746676
		1378		S38749838
		1379		S38743292
		1380		S38723385
		1381		S38706136
		1382		S38712088
		1383		S38722632
		1384		S38725505
		1385		S38713560
		1386		S38740423
		1387		S38708941
		1388		S38692135
		1389		S38746276
		1390		S38737346
		1391		S38717370
		1392		S38745671
		1393		S38737949
		1394		S38748968
		1395		S38709581
		1396		S38713387
		1397		S38710693
		1398		S38689576
		1399		S38691892
		1400		S38741471
		1401		S38692785
		1402		S38706743
		1403		S38715093
		1404		S38703278
		1405		S38702646
		1406		S38711668
		1407		S38732558
		1408		S38700831
		1409		S38715984
		1410		S38707007
		1411		S38707926
		1412		S38746095
		1413		S38698753
		1414		S38725457
		1415		S38722550
		1416		S38709037
		1417		S38703480
		1418		S38688969
		1419		S38715966
		1420		S38731301
		1421		S38692262
		1422		S38735308
		1423		S38706877
		1424		S38740085
		1425		S38741482
		1426		S38730933
		1427		S38724190
		1428		S38709422
		1429		S38718414
		1430		S38715260
		1431		S38689948
		1432		S38735435
		1433		S38733417
		1434		S38708885
		1435		S38736862
		1436		S38705169
		1437		S38721981
		1438		S38699075
		1439		S38732668
		1440		S38722512
		1441		S38706182
		1442		S38689125
		1443		S38709148
		1444		S38732824
		1445		S38709225
		1446		S38718429
		1447		S38711895
		1448		S38696417
		1449		S38735588
		1450		S38698508
		1451		S38732509
		1452		S38713662
		1453		S38741168
		1454		S38735546
		1455		S38735186
		1456		S38724127
		1457		S38744534
		1458		S38718469
		1459		S38704107
		1460		S38737469
		1461		S38719861
		1462		S38719321
		1463		S38701765
		1464		S38721940
		1465		S38708833
		1466		S38702117
		1467		S38738711
		1468		S38691229
		1469		S38702134
		1470		S38701724
		1471		S38713620
		1472		S38711807
		1473		S38747147
		1474		S38750038
		1475		S38707108
		1476		S38708191
		1477		S38744661
		1478		S38721167
		1479		S38733429
		1480		S38747406
		1481		S38735455
		1482		S38721590
		1483		S38714196
		1484		S38735514
		1485		S38746293
		1486		S38708886
		1487		S38748325
		1488		S38731177
		1489		S38747461
		1490		S38706628
		1491		S38711692
		1492		S38706922
		1493		S38700320
		1494		S38724212
		1495		S38718981
		1496		S38690193
		1497		S38737974
		1498		S38740716
		1499		S38707702
		1500		S38748436
		1501		S38708236
		1502		S38698984
		1503		S38721232
		1504		S38713900
		1505		S38749192
		1506		S38689369
		1507		S38708362
		1508		S38707929
		1509		S38749900
		1510		S38739599
		1511		S38744100
		1512		S38747270
		1513		S38722059
		1514		S38735557
		1515		S38741161
		1516		S38712283
		1517		S38748149
		1518		S38690821
		1519		S38721838
		1520		S38709059
		1521		S38733273
		1522		S38740542
		1523		S38711906
		1524		S38719845
		1525		S38739762
		1526		S38738531
		1527		S38692582
		1528		S38702020
		1529		S38741284
		1530		S38708414
		1531		S38712555
		1532		S38704360
		1533		S38695610
		1534		S38721364
		1535		S38732550
		1536		S38738061
		1537		S38708810
		1538		S38743419
		1539		S38745686
		1540		S38749023
		1541		S38712797
		1542		S38703502
		1543		S38694680
		1544		S38746187
		1545		S38739758
		1546		S38706177
		1547		S38736021
		1548		S38695110
		1549		S38691801
		1550		S38692807
		1551		S38705121
		1552		S38709231
		1553		S38744083
		1554		S38710741
		1555		S38708079
		1556		S38730997
		1557		S38734782
		1558		S38692068
		1559		S38722646
		1560		S38698745
		1561		S38692233
		1562		S38721629
		1563		S38735129
		1564		S38732244
		1565		S38723544
		1566		S38707075
		1567		S38691514
		1568		S38744076
		1569		S38733344
		1570		S38741255
		1571		S38690379
		1572		S38723700
		1573		S38698574
		1574		S38726623
		1575		S38735639
		1576		S38713308
		1577		S38745755
		1578		S38741418
		1579		S38689646
		1580		S38723839
		1581		S38691388
		1582		S38743914
		1583		S38706170
		1584		S38743937
		1585		S38741178
		1586		S38702401
		1587		S38723716
		1588		S38721094
		1589		S38704055
		1590		S38744569
		1591		S38731119
		1592		S38699631
		1593		S38739614
		1594		S38739473
		1595		S38712532
		1596		S38741302
		1597		S38713703
		1598		S38700503
		1599		S38724800
		1600		S38718662
		1601		S38720008
		1602		S38706424
		1603		S38693552
		1604		S38739387
		1605		S38724837
		1606		S38722686
		1607		S38744206
		1608		S38706657
		1609		S38745665
		1610		S38745710
		1611		S38697542
		1612		S38702894
		1613		S38725084
		1614		S38720139
		1615		S38719996
		1616		S38707796
		1617		S38698780
		1618		S38692178
		1619		S38712233
		1620		S38721179
		1621		S38710047
		1622		S38691933
		1623		S38746599
		1624		S38699346
		1625		S38725354
		1626		S38723470
		1627		S38712798
		1628		S38700792
		1629		S38699685
		1630		S38723918
		1631		S38713146
		1632		S38691238
		1633		S38697595
		1634		S38712145
		1635		S38733154
		1636		S38718359
		1637		S38728651
		1638		S38708553
		1639		S38718440
		1640		S38740202
		1641		S38720050
		1642		S38702982
		1643		S38734927
		1644		S38734971
		1645		S38712155
		1646		S38698995
		1647		S38722578
		1648		S38707330
		1649		S38692286
		1650		S38713528
		1651		S38712067
		1652		S38739556
		1653		S38712947
		1654		S38703279
		1655		S38721816
		1656		S38705160
		1657		S38746573
		1658		S38741891
		1659		S38713725
		1660		S38740237
		1661		S38707709
		1662		S38736089
		1663		S38725266
		1664		S38707870
		1665		S38698556
		1666		S38712727
		1667		S38740345
		1668		S38715479
		1669		S38732175
		1670		S38697008
		1671		S38705682
		1672		S38750995
		1673		S38735850
		1674		S38734313
		1675		S38691822
		1676		S38741155
		1677		S38706749
		1678		S38735869
		1679		S38721368
		1680		S38719890
		1681		S38742139
		1682		S38702633
		1683		S38728173
		1684		S38699023
		1685		S38724091
		1686		S38735799
		1687		S38715751
		1688		S38738668
		1689		S38744299
		1690		S38748018
		1691		S38730931
		1692		S38745471
		1693		S38730871
		1694		S38690911
		1695		S38699382
		1696		S38713540
		1697		S38725333
		1698		S38705479
		1699		S38741381
		1700		S38724895
		1701		S38747041
		1702		S38731209
		1703		S38709518
		1704		S38723453
		1705		S38692435
		1706		S38745581
		1707		S38689671
		1708		S38713729
		1709		S38692943
		1710		S38749002
		1711		S38739898
		1712		S38689407
		1713		S38702689
		1714		S38693675
		1715		S38725187
		1716		S38707705
		1717		S38724716
		1718		S38735321
		1719		S38700182
		1720		S38707541
		1721		S38739514
		1722		S38698988
		1723		S38698636
		1724		S38707950
		1725		S38708340
		1726		S38718724
		1727		S38746334
		1728		S38689999
		1729		S38744318
		1730		S38705022
		1731		S38703126
		1732		S38722094
		1733		S38690762
		1734		S38740388
		1735		S38738806
		1736		S38693877
		1737		S38697676
		1738		S38710839
		1739		S38741319
		1740		S38688964
		1741		S38722449
		1742		S38740441
		1743		S38690102
		1744		S38690313
		1745		S38741246
		1746		S38715654
		1747		S38699429
		1748		S38735904
		1749		S38715199
		1750		S38692767
		1751		S38698866
		1752		S38715430
		1753		S38736395
		1754		S38740124
		1755		S38717013
		1756		S38734823
		1757		S38711884
		1758		S38735353
		1759		S38702321
		1760		S38722108
		1761		S38741572
		1762		S38706797
		1763		S38725480
		1764		S38696550
		1765		S38735670
		1766		S38690863
		1767		S38717221
		1768		S38732587
		1769		S38712235
		1770		S38707164
		1771		S38730395
		1772		S38735657
		1773		S38747327
		1774		S38733453
		1775		S38744164
		1776		S38703635
		1777		S38712271
		1778		S38706273
		1779		S38718692
		1780		S38731170
		1781		S38715584
		1782		S38712044
		1783		S38699440
		1784		S38711025
		1785		S38698661
		1786		S38702903
		1787		S38696914
		1788		S38734962
		1789		S38692223
		1790		S38697358
		1791		S38711633
		1792		S38746153
		1793		S38736068
		1794		S38698853
		1795		S38721495
		1796		S38715225
		1797		S38724273
		1798		S38735615
		1799		S38733572
		1800		S38721532
		1801		S38725364
		1802		S38711056
		1803		S38740304
		1804		S38735407
		1805		S38722693
		1806		S38723607
		1807		S38706920
		1808		S38740315
		1809		S38718314
		1810		S38709139
		1811		S38718786
		1812		S38719882
		1813		S38730432
		1814		S38747191
		1815		S38702829
		1816		S38721887
		1817		S38721472
		1818		S38709522
		1819		S38739066
		1820		S38730418
		1821		S38739566
		1822		S38696958
		1823		S38721174
		1824		S38712718
		1825		S38706058
		1826		S38722509
		1827		S38740433
		1828		S38733477
		1829		S38713658
		1830		S38708668
		1831		S38712876
		1832		S38708432
		1833		S38750987
		1834		S38732569
		1835		S38704665
		1836		S38701913
		1837		S38741498
		1838		S38738451
		1839		S38692047
		1840		S38703104
		1841		S38739314
		1842		S38704980
		1843		S38739232
		1844		S38715304
		1845		S38698400
		1846		S38737297
		1847		S38702798
		1848		S38732624
		1849		S38735290
		1850		S38735536
		1851		S38724757
		1852		S38738260
		1853		S38705035
		1854		S38708853
		1855		S38702670
		1856		S38723507
		1857		S38740672
		1858		S38722487
		1859		S38696863
		1860		S38705341
		1861		S38690587
		1862		S38724744
		1863		S38724224
		1864		S38731231
		1865		S38718691
		1866		S38698865
		1867		S38700946
		1868		S38748993
		1869		S38698936
		1870		S38713688
		1871		S38706523
		1872		S38738989
		1873		S38740280
		1874		S38719964
		1875		S38700360
		1876		S38735928
		1877		S38700910
		1878		S38738375
		1879		S38740409
		1880		S38736120
		1881		S38730840
		1882		S38715363
		1883		S38691098
		1884		S38719242
		1885		S38708192
		1886		S38699080
		1887		S38722219
		1888		S38705925
		1889		S38721840
		1890		S38739603
		1891		S38723828
		1892		S38719233
		1893		S38713407
		1894		S38733355
		1895		S38723585
		1896		S38718479
		1897		S38745653
		1898		S38704302
		1899		S38724742
		1900		S38747393
		1901		S38706573
		1902		S38703140
		1903		S38731169
		1904		S38741515
		1905		S38715347
		1906		S38750810
		1907		S38696110
		1908		S38735969
		1909		S38719037
		1910		S38708612
		1911		S38704910
		1912		S38720086
		1913		S38718798
		1914		S38712385
		1915		S38732838
		1916		S38740276
		1917		S38710847
		1918		S38705902
		1919		S38713714
		1920		S38744175
		1921		S38699137
		1922		S38740326
		1923		S38713656
		1924		S38702965
		1925		S38718352
		1926		S38707576
		1927		S38712403
		1928		S38698956
		1929		S38731001
		1930		S38717195
		1931		S38724198
		1932		S38707419
		1933		S38721195
		1934		S38744489
		1935		S38689452
		1936		S38721149
		1937		S38706067
		1938		S38751005
		1939		S38706329
		1940		S38692193
		1941		S38721614
		1942		S38724176
		1943		S38690700
		1944		S38721551
		1945		S38724902
		1946		S38740733
		1947		S38748338
		1948		S38723485
		1949		S38712302
		1950		S38699679
		1951		S38740724
		1952		S38740366
		1953		S38699463
		1954		S38723595
		1955		S38739810
		1956		S38717068
		1957		S38721293
		1958		S38747985
		1959		S38710915
		1960		S38736121
		1961		S38721861
		1962		S38704211
		1963		S38692702
		1964		S38721245
		1965		S38708058
		1966		S38746974
		1967		S38705224
		1968		S38694860
		1969		S38713199
		1970		S38691981
		1971		S38732386
		1972		S38749766
		1973		S38697142
		1974		S38744280
		1975		S38719963
		1976		S38740860
		1977		S38721691
		1978		S38711818
		1979		S38712801
		1980		S38699092
		1981		S38710676
		1982		S38707743
		1983		S38708876
		1984		S38706487
		1985		S38730505
		1986		S38715434
		1987		S38719198
		1988		S38702583
		1989		S38740418
		1990		S38722414
		1991		S38708695
		1992		S38727182
		1993		S38699366
		1994		S38697303
		1995		S38730524
		1996		S38740558
		1997		S38703337
		1998		S38702243
		1999		S38723919
		2000		S38716331
[truncated: 60,415 more rows]
[truncated: 28 more columns]
